# Supplementary material for: Designing of high entropy alloys with high hardness: a metaheuristic approach
Source: Sci Rep. 2024 Apr 2;14:7692. doi: 10.1038/s41598-024-57094-y (PMC10987542; doi:10.1038/s41598-024-57094-y)
Supplement: Supplementary file 1 — Supplementary Information. [file 41598_2024_57094_MOESM1_ESM.xlsx]

## Sheet: dataset-1
Alloy	Label
AgAu	High
AgCu	Low
AgFe	Low
AgNi	Low
AgPd	High
AgPt	High
AgSi	Low
AgTi	Low
AlCu	Low
AlHf	Low
AlMn	Low
AlSi	Low
AlTa	Low
AlTi	Low
AlW	Low
AlZr	Low
AuCo	Low
AuCu	High
AuNi	Low
AuPd	High
AuPt	High
AuTi	Low
CoCr	Low
CoCu	Low
CoIr	High
CoMn	Low
CoMo	Low
CoNi	High
CoPt	High
CoRh	High
CoW	Low
CrCu	Low
CrIr	Low
CrMn	High
CrMo	High
CrNb	Low
CrRh	Low
CrTa	Low
CrTi	Low
CrV	High
CrW	High
CuFe	Low
CuNi	High
CuPd	High
CuPt	High
CuRh	High
CuSi	Low
FeMn	High
FeNb	Low
FePd	High
HfNb	High
HfTa	High
HfTi	Low
HfV	Low
IrMo	Low
IrNi	High
IrPt	High
IrRh	High
IrRu	High
MnNb	Low
MnNi	Low
MnTa	Low
MnV	Low
MoNb	High
MoNi	Low
MoRh	Low
MoRu	Low
MoTa	High
MoTi	High
MoV	High
MoW	High
MoZr	Low
NbTa	High
NbTi	High
NbV	High
NbW	High
NbZr	High
NiPd	High
NiPt	High
NiRh	High
NiV	Low
NiW	Low
PdPt	High
PdRh	High
PdRu	Low
PdW	Low
PtRh	High
PtRu	High
PtTi	Low
PtW	Low
RhRu	High
RhW	Low
RuW	Low
TaTi	High
TaV	High
TaW	High
TaZr	High
TiV	High
TiW	High
TiZr	High
VW	High
VZr	Low
WZr	Low
AgAlFe	Low
AgAlNi	Low
AgAlV	Low
AgAsAu	Low
AgAsCu	Low
AgAsPd	Low
AgAuCo	Low
AgAuFe	Low
AgAuMo	Low
AgAuNi	Low
AgAuPd	High
AgAuPt	High
AgAuSi	Low
AgAuTi	Low
AgAuV	Low
AgCoCu	Low
AgCoPt	Low
AgCoRh	Low
AgCuFe	Low
AgCuIr	Low
AgCuMn	Low
AgCuRh	Low
AgCuSi	Low
AgCuTi	Low
AgCuV	Low
AgCuZr	Low
AgFeNi	Low
AgFePd	Low
AgHfZr	High
AgIrNi	Low
AgIrPd	Low
AgIrPt	Low
AgIrRh	Low
AgNiPd	Low
AgNiPt	Low
AgNiRh	Low
AgPdPt	High
AgPdRh	Low
AgPdV	Low
AgPtRh	Low
AgPtTi	Low
AgPtV	Low
AgTiV	Low
AlAuNi	Low
AlAuSi	Low
AlCoCr	Low
AlCoCu	Low
AlCoNi	Low
AlCrCu	Low
AlCuFe	Low
AlCuNi	Low
AlCuSi	Low
AlHfSi	Low
AlHfTa	Low
AlHfTi	High
AlMnNi	Low
AlMnSi	Low
AlTaZr	Low
AsAuCu	Low
AsAuPd	Low
AsCuPd	Low
AuCoMo	Low
AuCoNi	Low
AuCoPt	Low
AuCoRh	Low
AuCuFe	Low
AuCuIr	Low
AuCuPd	High
AuCuPt	High
AuCuRh	Low
AuCuSi	Low
AuCuTi	Low
AuCuV	High
AuCuW	Low
AuFePd	High
AuIrRh	Low
AuMoNi	Low
AuMoPd	Low
AuMoRh	Low
AuNiRh	Low
AuPdPt	High
AuPdV	High
AuPdW	Low
AuPtRu	Low
AuPtTi	Low
AuRhV	Low
AuRhW	Low
AuTaTi	High
CoCrCu	Low
CoCrIr	High
CoCrNb	Low
CoCrNi	High
CoCrRh	High
CoCrW	Low
CoCuMn	Low
CoCuNi	High
CoIrNi	High
CoIrPt	High
CoIrRh	High
CoIrW	Low
CoMoNi	High
CoNiPd	High
CoNiPt	High
CoNiRh	High
CoPdPt	High
CoPdRh	High
CoPdV	Low
CoPdW	Low
CoPtRh	High
CoRhW	Low
CrCuFe	Low
CrCuMo	Low
CrCuNi	Low
CrCuPd	Low
CrCuPt	Low
CrCuRh	Low
CrCuV	Low
CrCuW	Low
CrFeIr	High
CrFeMn	High
CrFeNb	Low
CrFeTa	Low
CrFeTi	Low
CrFeV	High
CrHfW	Low
CrIrNi	High
CrIrRh	High
CrMnNi	Low
CrMnRh	Low
CrMoRe	High
CrMoTc	High
CrMoTi	High
CrMoV	High
CrMoW	High
CrMoZr	Low
CrNbZr	Low
CrNiPt	High
CrNiRh	High
CrReW	High
CrTaTi	High
CrTaV	High
CrTaW	High
CrTaZr	Low
CrTcW	High
CrTiV	High
CrTiW	High
CrTiZr	Low
CrVW	High
CrWZr	Low
CuFeMn	Low
CuFePd	High
CuFeV	Low
CuIrMn	Low
CuIrNi	High
CuIrPd	Low
CuNiPt	High
CuNiRh	High
CuNiSi	Low
CuPdPt	High
CuPdV	High
CuPtRh	High
CuPtTi	Low
CuPtV	Low
CuRhV	Low
CuTaV	Low
CuTiV	Low
CuTiZr	Low
FeIrNi	High
FeIrRh	High
FeMnMo	Low
FeMnNb	Low
FeMnTa	Low
FeMoNi	High
FeMoTa	Low
FeMoTi	Low
FeNbTi	Low
FeTaTi	Low
FeTaV	Low
HfMoNb	High
HfMoTa	High
HfMoTi	High
HfMoV	High
HfNbTa	High
HfNbTi	High
HfNbV	High
HfNbW	High
HfNbZr	High
HfTaTi	High
HfTaV	High
HfTaW	High
HfTaZr	High
HfTiV	High
HfTiW	High
HfTiZr	High
HfVW	High
HfWZr	Low
IrNbPd	Low
IrNiPt	High
IrNiRh	High
IrNiRu	High
IrOsPt	High
IrPdPt	High
IrPdRh	High
IrPdW	Low
IrPtRe	High
IrPtRh	High
IrPtRu	High
IrPtTc	High
MnMoTi	Low
MnMoW	High
MnTaW	Low
MoNbRe	High
MoNbTa	High
MoNbTi	High
MoNbV	High
MoNbW	High
MoNiPd	Low
MoNiPt	High
MoNiRh	High
MoPdPt	High
MoPdRh	High
MoReTi	High
MoReV	High
MoReW	High
MoTaTi	High
MoTaV	High
MoTaW	High
MoTcW	High
MoTiV	High
MoTiW	High
MoTiZr	High
MoVW	High
MoWZr	Low
NbReTi	High
NbReV	High
NbReW	High
NbTaTi	High
NbTaV	High
NbTaW	High
NbTaZr	High
NbTiV	High
NbTiW	High
NbTiZr	High
NbVW	High
NiPdPt	High
NiPdRh	High
NiPtRh	High
NiPtRu	High
PdPtRh	High
PdPtRu	High
PdRhW	High
PdRuW	High
PtRhRu	High
PtRhV	Low
PtRhW	High
ReTiW	High
ReVW	High
TaTiV	High
TaTiW	High
TaTiZr	High
TaVW	High
TaVZr	Low
VWZr	Low
AgAlAuCo	Low
AgAlAuCu	High
AgAlAuFe	Low
AgAlAuNi	Low
AgAlAuSi	Low
AgAlAuZr	Low
AgAlCoCu	Low
AgAlCoNi	Low
AgAlCuFe	Low
AgAlCuMn	Low
AgAlCuNi	Low
AgAlCuSi	Low
AgAlCuZr	Low
AgAlFeNi	Low
AgAlNiSi	Low
AgAuCoCr	Low
AgAuCoCu	Low
AgAuCoMo	Low
AgAuCoPd	Low
AgAuCoPt	Low
AgAuCoRe	Low
AgAuCoRu	Low
AgAuCrCu	Low
AgAuCuIr	Low
AgAuCuNi	High
AgAuCuPd	High
AgAuCuRu	Low
AgAuCuSi	Low
AgAuCuZr	Low
AgAuFeMo	Low
AgAuFeNi	Low
AgAuFePd	High
AgAuIrMo	Low
AgAuIrNi	Low
AgAuIrRh	Low
AgAuIrRu	Low
AgAuMoNi	Low
AgAuMoRh	Low
AgAuNbRh	Low
AgAuNiRu	Low
AgAuNiSi	Low
AgAuPdPt	High
AgAuPdRh	Low
AgAuPtRh	High
AgCoCrCu	Low
AgCoCrNi	Low
AgCoCrOs	Low
AgCoCrPd	Low
AgCoCrPt	Low
AgCoCrRh	Low
AgCoCrRu	Low
AgCoCuFe	Low
AgCoCuPd	Low
AgCoCuPt	Low
AgCoIrMo	Low
AgCoIrPt	High
AgCoMoNi	Low
AgCoMoOs	Low
AgCoMoPt	Low
AgCoMoRe	Low
AgCoMoRh	Low
AgCoMoRu	Low
AgCoNiPt	Low
AgCoOsPd	Low
AgCoOsPt	Low
AgCoPdPt	High
AgCoPdRh	High
AgCoPdRu	Low
AgCoPtRh	High
AgCoPtRu	Low
AgCrCuFe	Low
AgCrCuNi	Low
AgCrCuPd	Low
AgCrCuPt	Low
AgCrCuRh	Low
AgCrCuRu	Low
AgCrFeNi	Low
AgCrIrNi	Low
AgCrIrPd	Low
AgCrIrRh	Low
AgCrNiOs	Low
AgCrNiPd	Low
AgCrNiPt	Low
AgCrNiRh	Low
AgCrNiRu	Low
AgCrOsPt	Low
AgCrPdPt	Low
AgCrPdRh	Low
AgCrPdRu	Low
AgCrPtRh	Low
AgCuFeIr	Low
AgCuFeNi	Low
AgCuFePd	High
AgCuFeRe	Low
AgCuFeRh	Low
AgCuFeRu	Low
AgCuIrPd	Low
AgCuIrPt	Low
AgCuNiSi	Low
AgCuPdPt	High
AgCuPdRe	Low
AgCuPdRu	Low
AgCuPtRe	Low
AgCuPtRu	Low
AgFeIrNi	Low
AgFeIrRu	Low
AgFeMoNi	Low
AgFeMoRh	Low
AgFeMoRu	Low
AgFeNiOs	Low
AgFeNiRe	Low
AgFeNiRh	Low
AgFeNiRu	Low
AgFeOsPd	Low
AgFeOsRh	Low
AgFePdRe	Low
AgFePdRh	High
AgFePdRu	Low
AgFeRhRu	Low
AgIrMoNi	Low
AgIrMoPd	Low
AgIrMoRh	Low
AgIrNbPt	Low
AgIrNiPt	High
AgIrOsPt	Low
AgIrPdPt	Low
AgIrPdRe	Low
AgIrPdRh	Low
AgIrPtRh	High
AgIrPtRu	High
AgMoNiOs	Low
AgMoNiPd	Low
AgMoNiPt	Low
AgMoNiRe	Low
AgMoNiRh	Low
AgMoOsPd	Low
AgMoOsRh	Low
AgMoPdPt	Low
AgMoPdRh	Low
AgMoPdRu	Low
AgMoPtRe	Low
AgMoPtRh	Low
AgMoPtRu	Low
AgMoReRh	Low
AgMoRhRu	Low
AgNbPdPt	Low
AgNbPdRh	Low
AgNbPtRh	Low
AgNiOsPt	Low
AgNiPdPt	High
AgNiPdRh	High
AgNiPdRu	Low
AgNiPtRh	High
AgNiPtRu	High
AgOsPdPt	Low
AgOsPtRh	High
AgPdPtRe	High
AgPdPtRh	Low
AgPdPtRu	High
AgPdReRu	Low
AgPtRhRu	High
AlCoCrCu	Low
AlCrCuFe	Low
AlCrFeNi	Low
AlCrFeTi	Low
AlCrFeV	Low
AlCrHfTi	High
AlCrMoRe	High
AlCrMoTi	High
AlCrMoV	High
AlCrMoW	High
AlCrReV	High
AlCrReW	High
AlCrTiW	High
AlCrVW	High
AlCuFeNi	High
AlCuFeV	Low
AlFeMnTi	Low
AlFeMnV	Low
AlHfTiV	High
AlHfTiW	High
AlMnTiV	High
AlMoTiV	High
AlMoVW	High
AlNbTiV	High
AlNbVW	High
AlReVW	High
AlTiVW	High
AuCoCrPt	Low
AuCoIrPd	High
AuCoMoPd	High
AuCoMoPt	Low
AuCoNiPd	High
AuCoOsPd	Low
AuCoOsPt	Low
AuCoPdRe	Low
AuCoPdRu	Low
AuCoPtRe	Low
AuCoPtRu	Low
AuCrCuPt	Low
AuCrIrPd	Low
AuCrIrPt	Low
AuCrNiPt	Low
AuCrOsPt	Low
AuCrPdPt	High
AuCrPdRh	Low
AuCrPdRu	Low
AuCrPtRh	Low
AuCrPtRu	Low
AuCuFePd	High
AuCuIrPd	Low
AuCuIrPt	Low
AuCuOsPt	Low
AuCuPtRu	High
AuFeNiPd	High
AuFeOsPd	Low
AuFePdRe	High
AuFePdRh	Low
AuFePdRu	Low
AuIrMoPd	Low
AuIrNiPd	High
AuIrOsPt	High
AuIrPdPt	High
AuIrPdRe	Low
AuIrPdRh	High
AuIrPtRe	Low
AuIrPtRh	High
AuIrPtRu	High
AuMoNiPd	High
AuMoNiPt	Low
AuMoOsPd	Low
AuMoPdPt	Low
AuMoPdRe	High
AuMoPdRh	Low
AuMoPdRu	High
AuMoPtRe	Low
AuMoPtRh	High
AuMoPtRu	Low
AuNbPtRh	Low
AuNiOsPt	Low
AuNiPdRe	Low
AuNiPdRu	High
AuNiPtRe	High
AuOsPdPt	High
AuOsPtRh	High
AuOsPtRu	Low
AuPdPtRe	High
AuPdPtRu	High
AuPdRhRu	High
AuPtReRh	Low
AuPtReRu	High
AuPtRhRu	High
CoCrCuPd	Low
CoCrFeNi	High
CoCrMnNi	High
CoCrMoNb	High
CoCrMoW	High
CoCrNbW	High
CoCrPtRu	High
CoCuNiPt	High
CoCuOsPd	Low
CoCuPdPt	High
CoCuPdRe	High
CoCuPtRe	High
CoCuPtRh	High
CoFeMnNi	High
CoIrOsPd	High
CoIrOsPt	High
CoIrPdRe	High
CoIrPtRe	High
CoIrPtRh	High
CoMoNbW	High
CoMoOsPt	High
CoMoPdRe	High
CoMoPtRe	High
CoMoPtRh	High
CoMoPtRu	High
CoNiPdRe	High
CoNiPtRe	High
CoNiPtRh	High
CoOsPdRe	High
CoOsPdRh	High
CoOsPdRu	High
CoOsPtRe	High
CoOsPtRh	High
CoOsPtRu	High
CoPdPtRe	High
CoPdPtRh	High
CoPdPtRu	High
CoPdReRu	High
CoPtReRh	High
CoPtReRu	High
CoPtRhRu	High
CrCuFeMn	Low
CrCuFeMo	Low
CrCuFePd	Low
CrCuFeW	Low
CrCuIrPd	Low
CrCuIrPt	Low
CrCuMnV	Low
CrCuMnW	Low
CrCuMoTa	Low
CrCuMoTi	Low
CrCuMoV	Low
CrCuMoW	Low
CrCuNbTi	Low
CrCuNbW	Low
CrCuOsPt	High
CrCuPdRu	Low
CrCuTaTi	Low
CrCuTaV	Low
CrCuTaW	Low
CrCuTiW	Low
CrCuVW	Low
CrFeMnRe	High
CrFeMnTi	Low
CrFeMnV	High
CrFeMnW	High
CrFeMoNi	High
CrFeMoRe	High
CrFeMoV	High
CrFeMoW	High
CrFeNbTi	Low
CrFeNbW	High
CrFeNiRe	High
CrFeNiV	High
CrFeOsPd	High
CrFePdRu	High
CrFeReV	High
CrFeReW	High
CrFeTaTi	Low
CrFeTiV	Low
CrFeVW	High
CrHfMoNb	High
CrHfMoTa	High
CrHfMoTi	High
CrHfMoW	High
CrHfNbTa	High
CrHfNbTi	High
CrHfNbW	High
CrHfNbZr	High
CrHfReZr	Low
CrHfTaTi	High
CrHfTaV	High
CrHfTaW	High
CrHfTaZr	High
CrHfTiV	High
CrHfTiW	High
CrHfTiZr	High
CrHfVZr	Low
CrIrOsPt	High
CrIrPdRh	High
CrIrPtRh	High
CrIrPtRu	High
CrMnMoRe	High
CrMnMoW	High
CrMnMoZr	Low
CrMnNbZr	Low
CrMnNiRe	High
CrMnReV	High
CrMnReW	High
CrMnReZr	Low
CrMnTaTi	Low
CrMnTaZr	Low
CrMnTiZr	Low
CrMnVW	High
CrMnWZr	Low
CrMoNbRe	High
CrMoNbTa	High
CrMoNbTi	High
CrMoNbV	High
CrMoNiRe	High
CrMoReTi	High
CrMoReV	High
CrMoReW	High
CrMoTaTi	High
CrMoTaV	High
CrMoTaW	High
CrMoTaZr	Low
CrMoTiV	High
CrMoTiW	High
CrMoVW	High
CrMoVZr	Low
CrMoWZr	Low
CrNbReTi	High
CrNbReW	High
CrNbTaTi	High
CrNbTaV	High
CrNbTaW	High
CrNbTaZr	Low
CrNbTiV	High
CrNbTiW	High
CrNbTiZr	Low
CrNbVW	High
CrNbVZr	Low
CrNbWZr	Low
CrNiOsPd	High
CrNiReV	High
CrOsPtRh	High
CrPtRhRu	High
CrReTaZr	Low
CrReTiV	High
CrReVW	High
CrTaTiV	High
CrTaTiW	High
CrTaTiZr	Low
CrTaVW	High
CrTaVZr	Low
CrTaWZr	Low
CrTiVW	High
CuFeMnNb	Low
CuFeMnTa	Low
CuFeMnTi	Low
CuFeMnV	Low
CuFeMoTi	Low
CuFeOsPd	High
CuFePdRe	High
CuFeTiV	Low
CuIrOsPd	High
CuIrOsPt	Low
CuIrPdRe	Low
CuIrPdRu	Low
CuIrPtRe	Low
CuIrPtRu	Low
CuMnMoTa	Low
CuMnMoV	Low
CuMnNbTa	Low
CuMnNbV	Low
CuMnTaV	Low
CuMnTaW	Low
CuMnTiV	Low
CuMnVW	Low
CuMoNbW	Low
CuMoTaW	Low
CuMoVW	Low
CuNbPdPt	Low
CuNbPtRh	Low
CuNbTaW	Low
CuNbTiV	High
CuNiOsPd	High
CuNiOsPt	High
CuNiPdPt	High
CuNiPdRe	High
CuNiPtRe	High
CuNiPtRh	High
CuNiPtRu	High
CuOsPdPt	High
CuOsPdRe	Low
CuOsPdRh	Low
CuOsPdRu	Low
CuOsPtRe	High
CuOsPtRh	High
CuOsPtRu	High
CuPdPtRe	High
CuPdPtRu	High
CuPdReRh	High
CuPdReRu	Low
CuPdRhRu	High
CuPtReRh	High
CuPtReRu	High
CuPtRhRu	High
FeIrNiPd	High
FeIrOsPd	High
FeIrPdRu	High
FeMnMoRe	High
FeMnNbTi	Low
FeMnReTi	High
FeMnReV	High
FeMnReW	High
FeMnTaTi	Low
FeMnTiV	Low
FeMnVW	High
FeMoNbTi	Low
FeMoNbV	High
FeMoNiPd	High
FeMoPdRe	High
FeMoPdRu	High
FeMoReTi	High
FeMoReV	High
FeMoReW	High
FeMoTaTi	Low
FeNbTaV	High
FeNbTiW	Low
FeNbVW	High
FeNiPdRe	High
FeOsPdRe	High
FeOsPdRh	High
FeOsPdRu	High
FePdReRu	High
FeReTaTi	Low
FeReVW	High
HfMoNbTa	High
HfMoNbTi	High
HfMoNbV	High
HfMoNbW	High
HfMoNbZr	High
HfMoReTi	High
HfMoTaTi	High
HfMoTaV	High
HfMoTaW	High
HfMoTaZr	High
HfMoTiV	High
HfMoTiW	High
HfMoTiZr	High
HfMoVW	High
HfMoVZr	High
HfMoWZr	High
HfNbReTa	High
HfNbReTi	High
HfNbReV	High
HfNbReW	High
HfNbReZr	High
HfNbTaTi	High
HfNbTaV	High
HfNbTaW	High
HfNbTaZr	High
HfNbTiV	High
HfNbTiW	High
HfNbTiZr	High
HfNbVW	High
HfNbVZr	High
HfNbWZr	High
HfReTaTi	High
HfReTaV	High
HfReTiV	High
HfReTiW	High
HfReTiZr	High
HfReVW	High
HfReWZr	High
HfTaTiV	High
HfTaTiW	High
HfTaTiZr	High
HfTaVW	High
HfTaVZr	High
HfTaWZr	High
HfTiVW	High
HfTiWZr	High
IrMoNiPt	High
IrMoOsPd	High
IrMoOsPt	High
IrMoPdPt	High
IrMoPtRe	High
IrMoPtRh	High
IrMoPtRu	High
IrNbPdPt	Low
IrNbPdRu	Low
IrNbPtRh	Low
IrNbPtRu	Low
IrNiOsPd	High
IrNiOsPt	High
IrNiPdRe	High
IrNiPdRh	High
IrNiPdRu	High
IrNiPtRe	High
IrNiPtRh	High
IrNiPtRu	High
IrOsPtRe	High
IrOsPtRh	High
IrOsPtRu	High
IrPdPtRe	High
IrPdPtRh	High
IrPtReRh	High
IrPtReRu	High
IrPtRhRu	High
MnMoNbRe	High
MnMoNbW	High
MnMoReV	High
MnMoReW	High
MnMoReZr	Low
MnMoVW	High
MnMoVZr	Low
MnNbReTi	Low
MnNbReW	High
MnNbReZr	Low
MnNiOsPd	Low
MnNiPdRe	Low
MnOsPdRe	Low
MnPdReRu	Low
MnReTaTi	Low
MnReTaZr	Low
MnReTiZr	Low
MnReVW	High
MnReVZr	Low
MnTaVZr	Low
MnTaWZr	Low
MnTiVZr	Low
MoNbNiV	High
MoNbReTi	High
MoNbReV	High
MoNbReW	High
MoNbTaTi	High
MoNbTaV	High
MoNbTaW	High
MoNbTiV	High
MoNbTiW	High
MoNbTiZr	High
MoNbVW	High
MoNbVZr	High
MoNbWZr	High
MoNiOsPd	High
MoNiOsPt	High
MoNiPdPt	High
MoNiPdRe	High
MoNiPtRe	High
MoNiPtRh	High
MoNiPtRu	High
MoNiReV	High
MoOsPdPt	High
MoOsPdRe	High
MoOsPdRh	High
MoOsPdRu	High
MoOsPtRe	High
MoOsPtRh	High
MoOsPtRu	High
MoPdPtRe	High
MoPdPtRh	High
MoPdPtRu	High
MoPdReRh	High
MoPdReRu	High
MoPdRhRu	High
MoPtReRh	High
MoPtReRu	High
MoPtRhRu	High
MoReTaW	High
MoReTiV	High
MoReTiW	High
MoReTiZr	High
MoReVW	High
MoReWZr	High
MoTaTiV	High
MoTaTiW	High
MoTaTiZr	High
MoTaVW	High
MoTaVZr	Low
MoTaWZr	High
MoTiVW	High
MoTiVZr	High
MoTiWZr	High
NbPdRhRu	Low
NbPtRhRu	Low
NbReTaTi	High
NbReTaV	High
NbReTaW	High
NbReTaZr	High
NbReTiV	High
NbReTiW	High
NbReTiZr	High
NbReVW	High
NbReVZr	High
NbReWZr	High
NbTaTiV	High
NbTaTiW	High
NbTaTiZr	High
NbTaVW	High
NbTaVZr	High
NbTaWZr	High
NbTiVW	High
NbTiVZr	High
NbTiWZr	High
NiOsPdRe	High
NiOsPdRh	High
NiOsPdRu	High
NiOsPtRe	High
NiOsPtRh	High
NiOsPtRu	High
NiPdPtRe	High
NiPdPtRh	High
NiPdPtRu	High
NiPdReRh	High
NiPdReRu	High
NiPdRhRu	High
NiPtReRh	High
NiPtReRu	High
NiPtRhRu	High
OsPdPtRe	High
OsPdPtRh	High
OsPdPtRu	High
OsPdReRh	High
OsPdReRu	High
OsPdRhRu	Low
OsPtReRh	High
OsPtReRu	High
OsPtRhRu	High
PdPtReRh	High
PdPtReRu	High
PdPtRhRu	High
PtReRhRu	High
ReTaTiV	High
ReTaTiW	High
ReTaTiZr	High
ReTaVW	High
ReTaVZr	High
ReTiVW	High
ReTiWZr	High
ReVWZr	High
TaTiVW	High
TaTiVZr	High
TaTiWZr	High
AlCrMoTiW	High
CoCrFeMnNi	High
CrHfMoNbTa	High
CrHfMoNbTi	High
CrHfMoNbW	High
CrHfMoNbZr	High
CrHfMoTaTi	High
CrHfMoTaW	High
CrHfMoTaZr	High
CrHfMoTiW	High
CrHfMoTiZr	High
CrHfMoVW	High
CrHfMoWZr	High
CrHfNbTaTi	High
CrHfNbTaW	High
CrHfNbTaZr	Low
CrHfNbTiW	High
CrHfNbTiZr	High
CrHfNbVW	High
CrHfNbWZr	High
CrHfTaTiV	High
CrHfTaTiW	High
CrHfTaTiZr	High
CrHfTaVW	High
CrHfTaWZr	High
CrHfTiVW	High
CrHfTiWZr	High
CrMoNbTaTi	High
CrMoNbTaV	High
CrMoNbTiV	High
CrMoNbTiW	High
CrMoNbTiZr	High
CrMoNbVW	High
CrMoTaTiV	High
CrMoTaTiW	High
CrMoTaVW	High
CrMoTiVW	High
CrNbTaTiV	High
CrNbTaTiW	High
CrNbTaTiZr	High
CrNbTaVW	High
CrNbTiVW	High
CrTaTiVW	High
HfMoNbTaTi	High
HfMoNbTaV	High
HfMoNbTaW	High
HfMoNbTaZr	High
HfMoNbTiV	High
HfMoNbTiW	High
HfMoNbTiZr	High
HfMoNbVW	High
HfMoNbVZr	High
HfMoNbWZr	High
HfMoTaTiV	High
HfMoTaTiW	High
HfMoTaTiZr	High
HfMoTaVW	High
HfMoTaVZr	High
HfMoTaWZr	High
HfMoTiVW	High
HfMoTiVZr	High
HfMoTiWZr	High
HfMoVWZr	High
HfNbTaTiV	High
HfNbTaTiW	High
HfNbTaTiZr	High
HfNbTaVW	High
HfNbTaVZr	High
HfNbTaWZr	High
HfNbTiVW	High
HfNbTiVZr	High
HfNbTiWZr	High
HfNbVWZr	High
HfTaTiVW	High
HfTaTiWZr	High
HfTaVWZr	High
MoNbReTaW	High
MoNbTaTiV	High
MoNbTaTiW	High
MoNbTaTiZr	High
MoNbTaVW	High
MoNbTaWZr	High
MoNbTiVW	High
MoNbTiVZr	High
MoNbTiWZr	High
MoTaTiVW	High
MoTaTiVZr	High
MoTaTiWZr	High
NbReTaTiV	High
NbTaTiVW	High
NbTaTiWZr	High
NbTiVWZr	High

## Sheet: dataset-2
Alloys	Route	Phase	B2	BCC	FCC	Im	SS	sigma	BCC1	BCC2	FCC1	FCC2
Al.09CoCrFeNi	AM	FCC	0	0	1	0	0	0	0	0	0	0
Al.12CoCrFeMo0.5Ni	AM	FCC+Ïƒ	0	0	1	0	0	1	0	0	0	0
Al.15CoCrFeNi	AM	FCC	0	0	1	0	0	0	0	0	0	0
Al.18CoFeNiSi0.15	AM	FCC	0	0	1	0	0	0	0	0	0	0
Al.1CoFeNiSi0.2	AM	FCC	0	0	1	0	0	0	0	0	0	0
Al.23CoCrFeNi	AM	FCC	0	0	1	0	0	0	0	0	0	0
Al.25CoCrFeMo0.5Ni	AM	FCC	0	0	1	0	0	0	0	0	0	0
Al.25CoCrFeNi	AM	FCC	0	0	1	0	0	0	0	0	0	0
Al.2CoFeNiSi0.25	AM	FCC	0	0	1	0	0	0	0	0	0	0
Al.31CoCrFeMo0.5Ni	AM	FCC+Ïƒ	0	0	1	0	0	1	0	0	0	0
Al.35CoCrFeMo0.5Ni	AM	FCC	0	0	1	0	0	0	0	0	0	0
Al.35CoCrFeNi	AM	FCC	0	0	1	0	0	0	0	0	0	0
Al.35CoFeNiSi	AM	BCC	0	1	0	0	0	0	0	0	0	0
Al.35CrCuFeNi2	DC	FCC	0	0	1	0	0	0	0	0	0	0
Al.375CoCrFeNi	AM	FCC	0	0	1	0	0	0	0	0	0	0
Al.3CoCrFeNi	AM	FCC	0	0	1	0	0	0	0	0	0	0
Al.3CrFe1.5MnNi0.5	AM	BCC+FCC+Ïƒ	0	1	1	0	0	1	0	0	0	0
Al.42CoCrFeNi	AM	FCC	0	0	1	0	0	0	0	0	0	0
Al.48CoCrFeMo0.5Ni	AM	FCC	0	0	1	0	0	0	0	0	0	0
Al.49CoCrFeMo0.5Ni	AM	FCC+Ïƒ	0	0	1	0	0	1	0	0	0	0
Al.4CoFeNiSi	AM	BCC	0	1	0	0	0	0	0	0	0	0
Al.55CoCrFeNi	AM	BCC+FCC	0	1	1	0	0	0	0	0	0	0
Al.5CoCrCuFeNi	Sputtering	B2+BCC+FCC	1	1	1	0	0	0	0	0	0	0
Al.5CoCrFeNi	AM	BCC+FCC	0	1	1	0	0	0	0	0	0	0
Al.5CoCrFeNiTi0.5	AM	BCC+FCC+Im	0	1	1	1	0	0	0	0	0	0
Al.5CoFeNiSi	AM	BCC	0	1	0	0	0	0	0	0	0	0
Al.5CrCuFeNi2	DC	FCC	0	0	1	0	0	0	0	0	0	0
Al.5CrFe1.5MnNi0.5	AM	BCC+Ïƒ	0	1	0	0	0	1	0	0	0	0
Al.61CoCrFeNi	AM	FCC+B2	1	0	1	0	0	0	0	0	0	0
Al.65CoCrFeNi	AM	BCC+FCC	0	1	1	0	0	0	0	0	0	0
Al.6CoCrFeNi	AM	BCC+FCC	0	1	1	0	0	0	0	0	0	0
Al.75CoCrFeNi	AM	BCC+FCC	0	1	1	0	0	0	0	0	0	0
Al.7CoCrFeNi	AM	FCC+B2	1	0	1	0	0	0	0	0	0	0
Al.7CoFeNiSi	AM	BCC	0	1	0	0	0	0	0	0	0	0
Al.875CoCrFeNi	AM	BCC+FCC	0	1	1	0	0	0	0	0	0	0
Al.8CoCrCuFeNi	Sputtering	B2+BCC+FCC	1	1	1	0	0	0	0	0	0	0
Al.8CoCrFeNiTi0.5	AM	BCC+FCC+Im	0	1	1	1	0	0	0	0	0	0
Al.8CrCuFeNi2	IC	BCC+B2+FCC	1	1	1	0	0	0	0	0	0	0
Al.8CrFe1.5MnNi0.5	AM	BCC	0	1	0	0	0	0	0	0	0	0
Al.95CoCrFeNi	AM	B2	1	0	0	0	0	0	0	0	0	0
Al.95CoFeNiSi	AM	BCC	0	1	0	0	0	0	0	0	0	0
Al.96CrFe1.5MnNi0.5	AM	BCC	0	1	0	0	0	0	0	0	0	0
Al.985CoCrFeNi	AM	FCC+B2	1	0	1	0	0	0	0	0	0	0
Al.9CoCrFeNi	AM	BCC+FCC	0	1	1	0	0	0	0	0	0	0
Al.9CrFe1.5MnNi0.5	AM	BCC	0	1	0	0	0	0	0	0	0	0
Al0.095CoCrFeNi	AM	FCC	0	0	1	0	0	0	0	0	0	0
Al0.15CoCrFeNi	AM	FCC	0	0	1	0	0	0	0	0	0	0
Al0.19CrCuFeNi2	DC	FCC	0	0	1	0	0	0	0	0	0	0
Al0.1CoCrFeMo0.5Ni	AM	FCC	0	0	1	0	0	0	0	0	0	0
Al0.1CoCrFeNi	AM	FCC	0	0	1	0	0	0	0	0	0	0
Al0.1CoCrFeNi	AC	FCC_SS	0	0	1	0	1	0	0	0	0	0
Al0.25CoCrFeNi	AM	FCC	0	0	1	0	0	0	0	0	0	0
Al0.25CoFeNi	AC	FCC_SS	0	0	1	0	1	0	0	0	0	0
Al0.25MoNbTiV	AC	BCC_SS	0	1	0	0	1	0	0	0	0	0
Al0.25NbTaTiV	AC	BCC_SS	0	1	0	0	1	0	0	0	0	0
Al0.2Co1.5CrFeNi1.5Ti0.3	AC	Im	0	0	0	1	0	0	0	0	0	0
Al0.2CoCrFeNi	AM	FCC	0	0	1	0	0	0	0	0	0	0
Al0.2CoCrFeNiTi0.5	AM	FCC	0	0	1	0	0	0	0	0	0	0
Al0.2CrFeCoNi2Cu0.2	AC	FCC_SS	0	0	1	0	1	0	0	0	0	0
Al0.2MoTaTiV	AC	BCC_SS	0	1	0	0	1	0	0	0	0	0
Al0.35CoCrFeNi	AM	FCC	0	0	1	0	0	0	0	0	0	0
Al0.3CoCrCu0.3FeNi	AC	FCC_SS	0	0	1	0	1	0	0	0	0	0
Al0.3CoCrCu0.5FeNi	AM	FCC	0	0	1	0	0	0	0	0	0	0
Al0.3CoCrFeMo0.1Ni	AM	FCC	0	0	1	0	0	0	0	0	0	0
Al0.3CoCrFeNi	AM	FCC	0	0	1	0	0	0	0	0	0	0
Al0.3CoCrFeNi	AC	FCC_SS	0	0	1	0	1	0	0	0	0	0
Al0.3CoCrFeNi	PM	FCC_SS	0	0	1	0	1	0	0	0	0	0
Al0.3CoCrFeNiTi0.1	AM	FCC	0	0	1	0	0	0	0	0	0	0
Al0.3CoFeNiSi0.3	AM	BCC+FCC	0	1	1	0	0	0	0	0	0	0
Al0.3CrFe1.5MnNi	AC	BCC_SS	0	1	0	0	1	0	0	0	0	0
Al0.3CrFe1.5MnNi0.5	AM	BCC+FCC	0	1	1	0	0	0	0	0	0	0
Al0.3CrFe1.5MnNi0.5	IM	BCC+FCC	0	1	1	0	0	0	0	0	0	0
Al0.3CrFe1.5MnNi0.5Si0.2	AC	Im	0	0	0	1	0	0	0	0	0	0
Al0.3CrFe1.5MnNi0.5Ti0.2	AC	BCC_SS	0	1	0	0	1	0	0	0	0	0
Al0.3CuCrFeNi2	AC	FCC_SS	0	0	1	0	1	0	0	0	0	0
Al0.3HfNbTaTiZr	AC	BCC_SS	0	1	0	0	1	0	0	0	0	0
Al0.3NbTa0.8Ti1.4V0.2Zr1.3	AC	BCC_SS	0	1	0	0	1	0	0	0	0	0
Al0.3NbTaTi1.4Zr1.3	AC	BCC_SS	0	1	0	0	1	0	0	0	0	0
Al0.45CoCrCuFeNi	MA	FCC1+FCC2+BCC	0	1	0	0	0	0	0	0	1	1
Al0.45CoCrFeNi	AM	BCC+FCC	0	1	1	0	0	0	0	0	0	0
Al0.4Hf0.6NbTaTiZr	AC	BCC_SS	0	1	0	0	1	0	0	0	0	0
Al0.5CoCrCu0.5FeNi	AM	FCC	0	0	1	0	0	0	0	0	0	0
Al0.5CoCrCu0.5FeNi2	IM	FCC	0	0	1	0	0	0	0	0	0	0
Al0.5CoCrCu0.5FeNiTi0.5	AC	BCC+FCC	0	1	1	0	0	0	0	0	0	0
Al0.5CoCrCu0.5FeNiTi0.5	SC	BCC+FCC	0	1	1	0	0	0	0	0	0	0
Al0.5CoCrCuFeNi	AM	FCC	0	0	1	0	0	0	0	0	0	0
Al0.5CoCrCuFeNi	Sputtering	FCC	0	0	1	0	0	0	0	0	0	0
Al0.5CoCrCuFeNi	AC	FCC_SS	0	0	1	0	1	0	0	0	0	0
Al0.5CoCrCuFeNiTi.12	AM	FCC+B2+BCC	1	1	1	0	0	0	0	0	0	0
Al0.5CoCrCuFeNiTi.32	AM	FCC+B2+BCC	1	1	1	0	0	0	0	0	0	0
Al0.5CoCrCuFeNiTi.59	AM	FCC+B2+BCC	1	1	1	0	0	0	0	0	0	0
Al0.5CoCrCuFeNiV.62	AM	BCC+FCC+Ïƒ	0	1	1	0	0	1	0	0	0	0
Al0.5CoCrCuFeNiV.79	AM	BCC+FCC+Ïƒ	0	1	1	0	0	1	0	0	0	0
Al0.5CoCrCuFeNiV.98	AM	BCC+FCC+Ïƒ	0	1	1	0	0	1	0	0	0	0
Al0.5CoCrCuFeNiV0.1	AM	FCC	0	0	1	0	0	0	0	0	0	0
Al0.5CoCrCuFeNiV0.25	AM	FCC	0	0	1	0	0	0	0	0	0	0
Al0.5CoCrCuFeNiV0.39	AM	FCC	0	0	1	0	0	0	0	0	0	0
Al0.5CoCrCuFeNiV0.4	AM	BCC+FCC	0	1	1	0	0	0	0	0	0	0
Al0.5CoCrCuFeNiV0.75	AM	BCC+FCC	0	1	1	0	0	0	0	0	0	0
Al0.5CoCrCuFeNiV1.2	AM	BCC+FCC	0	1	1	0	0	0	0	0	0	0
Al0.5CoCrCuFeNiV2	AM	BCC+FCC	0	1	1	0	0	0	0	0	0	0
Al0.5CoCrFeMnNi	AC	BCC+FCC	0	1	1	0	0	0	0	0	0	0
Al0.5CoCrFeMnNi	AM	FCC	0	0	1	0	0	0	0	0	0	0
Al0.5CoCrFeMnNiZr0.1	AM	BCC+FCC	0	1	1	0	0	0	0	0	0	0
Al0.5CoCrFeMnNiZr0.2	AM	BCC+FCC	0	1	1	0	0	0	0	0	0	0
Al0.5CoCrFeMnNiZr0.3	AM	BCC+FCC	0	1	1	0	0	0	0	0	0	0
Al0.5CoCrFeNi	AC	BCC+FCC	0	1	1	0	0	0	0	0	0	0
Al0.5CoCrFeNi	AM	BCC+FCC	0	1	1	0	0	0	0	0	0	0
Al0.5CoCrFeNi	IC	FCC	0	0	1	0	0	0	0	0	0	0
Al0.5CoCrFeNiTi	AM	B2+BCC+FCC+Im	1	1	1	1	0	0	0	0	0	0
Al0.5CoCrFeNiTi0.5	AC	BCC+FCC	0	1	1	0	0	0	0	0	0	0
Al0.5CoCrNiTi0.5	AM	BCC+B2+FCC+Ïƒ	1	1	1	0	0	1	0	0	0	0
Al0.5CoFeNi	AC	BCC+FCC	0	1	1	0	0	0	0	0	0	0
Al0.5Cr0.9FeNi2.5V0.2	AC	FCC_SS	0	0	1	0	1	0	0	0	0	0
Al0.5Cr0.9FeNi2.5V0.2	PM	Im	0	0	0	1	0	0	0	0	0	0
Al0.5CrCuFeNi2	SC	FCC	0	0	1	0	0	0	0	0	0	0
Al0.5CrCuFeNi2	DC	FCC1+FCC2	0	0	0	0	0	0	0	0	1	1
Al0.5CrFe1.5MnNi0.5	AM	BCC	0	1	0	0	0	0	0	0	0	0
Al0.5CrFeNiCo0.3C0.2	PM	Im	0	0	0	1	0	0	0	0	0	0
Al0.5CrMoNbTi	AM	BCC	0	1	0	0	0	0	0	0	0	0
Al0.5CrMoNbTiV	AM	BCC	0	1	0	0	0	0	0	0	0	0
Al0.5CrNbTi2V0.5	AC	BCC_SS	0	1	0	0	1	0	0	0	0	0
Al0.5HfNbTaTiZr	AC	BCC_SS	0	1	0	0	1	0	0	0	0	0
Al0.5HfNbTiZr	AC	BCC_SS	0	1	0	0	1	0	0	0	0	0
Al0.5MoNbTiV	AC	BCC_SS	0	1	0	0	1	0	0	0	0	0
Al0.5NbTa0.8Ti1.5V0.2Zr	AC	BCC_SS	0	1	0	0	1	0	0	0	0	0
Al0.5NbTaTiV	AC	BCC_SS	0	1	0	0	1	0	0	0	0	0
Al0.5NbTiVZr	AC	Im	0	0	0	1	0	0	0	0	0	0
Al0.65CoCrFeNi	AM	BCC+FCC	0	1	1	0	0	0	0	0	0	0
Al0.6MoTaTiV	AC	BCC_SS	0	1	0	0	1	0	0	0	0	0
Al0.75CoCrCu0.25FeNi	AM	BCC+FCC	0	1	1	0	0	0	0	0	0	0
Al0.75CoCrCu0.25FeNiTi0.5	AC	BCC_SS	0	1	0	0	1	0	0	0	0	0
Al0.75CoCrCu0.25FeNiTi0.5	SC	BCC+BCC	0	1	1	0	0	0	0	0	0	0
Al0.75CoFeNi	AC	BCC+FCC	0	1	1	0	0	0	0	0	0	0
Al0.75HfNbTaTiZr	AC	BCC_SS	0	1	0	0	1	0	0	0	0	0
Al0.75HfNbTiZr	AC	BCC_SS	0	1	0	0	1	0	0	0	0	0
Al0.75MoNbTiV	AC	BCC_SS	0	1	0	0	1	0	0	0	0	0
Al0.7Co0.3CrFeNi	MA	BCC	0	1	0	0	0	0	0	0	0	0
Al0.7Co0.3CrFeNi	PM	Im	0	0	0	1	0	0	0	0	0	0
Al0.85CoCrFeNi	AM	BCC+FCC	0	1	1	0	0	0	0	0	0	0
Al0.8CoCrCuFeNi	AM	BCC+FCC	0	1	1	0	0	0	0	0	0	0
Al0.8CoCrCuFeNi	DC	FCC1+FCC2+BCC	0	1	0	0	0	0	0	0	1	1
Al0.8CoCrFeNi	AM	BCC+FCC	0	1	1	0	0	0	0	0	0	0
Al0.8CoCrFeNiTi0.2	AC	BCC+FCC	0	1	1	0	0	0	0	0	0	0
Al0.8CoCrFeNiTi0.5	AM	BCC1+BCC2	0	0	0	0	0	0	1	1	0	0
Al0.8CoCrFeNiTi1.2	AC	Im	0	0	0	1	0	0	0	0	0	0
Al0.9CoCrFeNi	AM	BCC	0	1	0	0	0	0	0	0	0	0
Al0.9CoCrFeNiTi0.5	AM	BCC1+BCC2	0	0	0	0	0	0	1	1	0	0
CoCrFeMo0.5Ni	AM	FCC	0	0	1	0	0	0	0	0	0	0
CoCrFeNi	AM	FCC	0	0	1	0	0	0	0	0	0	0
CrCuFeNi2	DC	FCC	0	0	1	0	0	0	0	0	0	0
Al1.05CrFe1.5MnNi0.5	AM	BCC	0	1	0	0	0	0	0	0	0	0
Al1.1CoCrFeNi	AM	FCC+B2	1	0	1	0	0	0	0	0	0	0
Al1.21CoCrFeMo0.5Ni	AM	FCC+Ïƒ	0	0	1	0	0	1	0	0	0	0
Al1.25CoCrFeNi	AM	FCC+B2	1	0	1	0	0	0	0	0	0	0
Al1.25HfNbTiZr	AC	BCC_SS	0	1	0	0	1	0	0	0	0	0
Al1.2CoCrCuFeNi	Sputtering	B2+BCC+FCC	1	1	1	0	0	0	0	0	0	0
Al1.2CoCrFeNi	AM	B2	1	0	0	0	0	0	0	0	0	0
Al1.2CoCrFeNiTi0.8	AC	BCC_SS	0	1	0	0	1	0	0	0	0	0
Al1.2CoFeNiSi	AM	BCC	0	1	0	0	0	0	0	0	0	0
Al1.2CrFe1.5MnNi0.5	AM	BCC	0	1	0	0	0	0	0	0	0	0
Al1.31CoCrFeMo0.5Ni	AM	FCC+Ïƒ	0	0	1	0	0	1	0	0	0	0
Al1.32CoCrFeNi	AM	B2	1	0	0	0	0	0	0	0	0	0
Al1.45CoCrFeNi	AM	B2	1	0	0	0	0	0	0	0	0	0
Al1.58CoCrFeNi	AM	B2	1	0	0	0	0	0	0	0	0	0
Al1.5CoCrCuFeNi	AM	B2+BCC+FCC	1	1	1	0	0	0	0	0	0	0
Al1.5CoCrCuFeNi	LC	BCC+FCC	0	1	1	0	0	0	0	0	0	0
Al1.5CoCrFeMo0.5Ni	AM	FCC+Ïƒ	0	0	1	0	0	1	0	0	0	0
Al1.5CoCrFeNi	AM	B2	1	0	0	0	0	0	0	0	0	0
Al1.5CoCrFeNiTi	AM	BCC+B2	1	1	0	0	0	0	0	0	0	0
Al1.5CoCrFeNiTi0.5	AC	Im	0	0	0	1	0	0	0	0	0	0
Al1.5CrCuFeNi2	IC	BCC+B2+FCC	1	1	1	0	0	0	0	0	0	0
Al1.5HfNbTiZr	AC	BCC_SS	0	1	0	0	1	0	0	0	0	0
Al1.5MoNbTiV	AC	BCC_SS	0	1	0	0	1	0	0	0	0	0
Al1.68CoCrFeNi	AM	B2	1	0	0	0	0	0	0	0	0	0
Al1.75CoCrFeNi	AM	B2	1	0	0	0	0	0	0	0	0	0
Al1.78CoCrFeNi	AM	FCC+B2	1	0	1	0	0	0	0	0	0	0
Al1.7CoCrCuFeNi	Sputtering	B2+BCC+FCC	1	1	1	0	0	0	0	0	0	0
Al1.86CoCrFeNi	AM	B2	1	0	0	0	0	0	0	0	0	0
Al1.87CoCrFeNi	AM	B2	1	0	0	0	0	0	0	0	0	0
Al1.87CrCuFeNi2	IC	BCC+B2+FCC	1	1	1	0	0	0	0	0	0	0
Al1.8CoCrFeNi	AM	B2	1	0	0	0	0	0	0	0	0	0
Al1.8CoCrFeNiTi0.2	AC	Im	0	0	0	1	0	0	0	0	0	0
Al1.95CoCrFeNi	AM	FCC+B2	1	0	1	0	0	0	0	0	0	0
Al1.97CoCrFeNi	AM	B2	1	0	0	0	0	0	0	0	0	0
Al10Co25Cr8Fe15Ni36Ti6	AC	Im	0	0	0	1	0	0	0	0	0	0
Al10Co30Cr20Fe35Ni5	PM	BCC+FCC	0	1	1	0	0	0	0	0	0	0
Al12.5Ni21.88Co21.88Fe21.88Cr21.88	AC	BCC+FCC	0	1	1	0	0	0	0	0	0	0
Al12.7CoCrCuFeNi	AM	B2+BCC+FCC	1	1	1	0	0	0	0	0	0	0
Al123CrCuFeNi2	IC	BCC+B2+FCC	1	1	1	0	0	0	0	0	0	0
Al13.00Co20.94Cr20.94Fe20.94Ni20.94Ti3.00C0.25	AC	BCC+FCC	0	1	1	0	0	0	0	0	0	0
Al13.00Co21.00Cr21.00Fe21.00Ni21.00Ti3.00	AC	BCC+FCC	0	1	1	0	0	0	0	0	0	0
Al13.00Co21.69Cr21.69Fe21.69Ni21.69C0.25	AC	BCC+FCC	0	1	1	0	0	0	0	0	0	0
Al13.00Co21.74Cr21.74Fe21.74Ni21.74	AC	BCC+FCC	0	1	1	0	0	0	0	0	0	0
Al13CoCrCuFeNi	Sputtering	B2+BCC	1	1	0	0	0	0	0	0	0	0
Al15.63Ni21.09Co21.09Fe21.09Cr21.09	AC	BCC+FCC	0	1	1	0	0	0	0	0	0	0
Al15Co30Cr15Fe40Ni5	PM	BCC+FCC	0	1	1	0	0	0	0	0	0	0
Al16.00Co21.00Cr21.00Fe21.00Ni21.00	AC	BCC+FCC	0	1	1	0	0	0	0	0	0	0
Al16Co16Cr16Fe16Ni16Fe20	PM	Im	0	0	0	1	0	0	0	0	0	0
Al17Co17Cr17Fe17Ni17Fe15	PM	Im	0	0	0	1	0	0	0	0	0	0
Al17Co83Cr83Fe83Mn83Ni83	AM	B2	1	0	0	0	0	0	0	0	0	0
Al18Cr28Nb18Ti18V18	AC	Im	0	0	0	1	0	0	0	0	0	0
Al19Co19Cr19Fe19Ni19Fe5	PM	Im	0	0	0	1	0	0	0	0	0	0
Al1CoCrCuFeNi	LC	BCC+FCC	0	1	1	0	0	0	0	0	0	0
Al1CoCrCuFeNi	MA	FCC1+FCC2+BCC	0	1	0	0	0	0	0	0	1	1
Al1CoCrFeMo0.5Ni	AM	FCC+Ïƒ	0	0	1	0	0	1	0	0	0	0
Al1CoCrFeNi	AM	B2	1	0	0	0	0	0	0	0	0	0
Al1CoCrFeNiTi	AM	BCC+B2	1	1	0	0	0	0	0	0	0	0
Al1CoCrFeNiTi0.5	AM	BCC1+BCC2	0	0	0	0	0	0	1	1	0	0
Al2.297CoCrFeNi	AM	B2	1	0	0	0	0	0	0	0	0	0
Al2.32CoCrCuFeNi	Sputtering	B2+BCC+FCC	1	1	1	0	0	0	0	0	0	0
Al2.36CoCrFeNi	AM	B2	1	0	0	0	0	0	0	0	0	0
Al2.39CrCuFeNi2	IC	BCC+B2+FCC	1	1	1	0	0	0	0	0	0	0
Al2.47CoCrFeNi	AM	B2	1	0	0	0	0	0	0	0	0	0
Al2.5CoCrCuFeNi	MA	B2+FCC	1	0	1	0	0	0	0	0	0	0
Al2.68CoCrFeNi	AM	B2	1	0	0	0	0	0	0	0	0	0
Al2.757CoCrFeNi	AM	B2	1	0	0	0	0	0	0	0	0	0
Al2.897CoCrFeNi	AM	B2	1	0	0	0	0	0	0	0	0	0
Al21.88Ni19.53Co19.53Fe19.53Cr19.53	AC	BCC_SS	0	1	0	0	1	0	0	0	0	0
Al22.5Ti22.5Ni20Cu20Fe15	AC	FCC_SS	0	0	1	0	1	0	0	0	0	0
Al22Co71Cr71Fe71Mn71Ni71	AM	B2	1	0	0	0	0	0	0	0	0	0
Al22Co78Cr78Fe78Mn78Ni78	AM	B2	1	0	0	0	0	0	0	0	0	0
Al25.00Ni18.75Co18.75Fe18.75Cr18.75	AC	BCC_SS	0	1	0	0	1	0	0	0	0	0
Al25Ti25Ni25Cu25	AC	FCC_SS	0	0	1	0	1	0	0	0	0	0
Al26.6Nb23.8Ti25.1V24.5	AC	BCC_SS	0	1	0	0	1	0	0	0	0	0
Al28CoCrCuFeNi	Sputtering	B2+BCC	1	1	0	0	0	0	0	0	0	0
Al28CoCrCuFeNi	AM	B2+BCC+FCC	1	1	1	0	0	0	0	0	0	0
Al2CoCrCuFeMnNiTiV	AM	BCC	0	1	0	0	0	0	0	0	0	0
Al2CoCrCuFeNi	AM	B2	1	0	0	0	0	0	0	0	0	0
Al2CoCrCuFeNi	AC	BCC+FCC	0	1	1	0	0	0	0	0	0	0
Al2CoCrCuFeNi	LC	BCC+FCC	0	1	1	0	0	0	0	0	0	0
Al2CoCrCuFeNi0.5Ti	LC	BCC+FCC	0	1	1	0	0	0	0	0	0	0
Al2CoCrCuFeNi1Ti	LC	BCC+FCC	0	1	1	0	0	0	0	0	0	0
Al2CoCrCuFeTi	LC	BCC+FCC	0	1	1	0	0	0	0	0	0	0
Al2CoCrFeMo0.5Ni	AM	BCC1+BCC2	0	0	0	0	0	0	1	1	0	0
Al2CoCrFeNi	AM	B2	1	0	0	0	0	0	0	0	0	0
Al2CoCrFeNi	AC	Im	0	0	0	1	0	0	0	0	0	0
Al2CoCrFeNiTi	AM	BCC+B2	1	1	0	0	0	0	0	0	0	0
Al32Co68Cr68Fe68Mn68Ni68	AM	B2	1	0	0	0	0	0	0	0	0	0
Al37CoCrCuFeNi	Sputtering	B2+BCC	1	1	0	0	0	0	0	0	0	0
Al37CoCrCuFeNi	AM	B2+BCC+FCC	1	1	1	0	0	0	0	0	0	0
Al38Co62Cr62Fe62Mn62Ni62	AM	B2	1	0	0	0	0	0	0	0	0	0
Al3CoCrCuFeNi	Sputtering	B2+BCC	1	1	0	0	0	0	0	0	0	0
Al3CoCrFeNi	AM	B2	1	0	0	0	0	0	0	0	0	0
Al40Co60Cr60Fe60Mn60Ni60	AM	B2	1	0	0	0	0	0	0	0	0	0
Al40Cu15Cr15Fe15Si15	AC	Im	0	0	0	1	0	0	0	0	0	0
Al43Co57Cr57Fe57Mn57Ni57	AM	B2	1	0	0	0	0	0	0	0	0	0
Al50Co50Cr50Fe50Mn50Ni50	AM	B2	1	0	0	0	0	0	0	0	0	0
Al50CoCrCuFeNi	Sputtering	B2+BCC	1	1	0	0	0	0	0	0	0	0
Al50CoCrCuFeNi	AM	B2+BCC+FCC	1	1	1	0	0	0	0	0	0	0
Al58.5Mg31.5Zn4.5Cu4.5Si1	AC	Im	0	0	0	1	0	0	0	0	0	0
Al5CoCrCuFeNi	MA	B2+FCC	1	0	1	0	0	0	0	0	0	0
Al5Nb24Ti40V5Zr26	AC	BCC_SS	0	1	0	0	1	0	0	0	0	0
Al60Co40Cr40Fe40Mn40Ni40	AM	B2	1	0	0	0	0	0	0	0	0	0
Al60CoCrCuFeNi	Sputtering	B2+BCC	1	1	0	0	0	0	0	0	0	0
Al60CoCrCuFeNi	AM	B2+BCC+FCC	1	1	1	0	0	0	0	0	0	0
Al60Cu10Fe10Cr5Mn5Ni5Mg5	AC	Im	0	0	0	1	0	0	0	0	0	0
Al63Mg27Zn4.5Cu4.5Si1	AC	Im	0	0	0	1	0	0	0	0	0	0
Al65Cu5Cr5Si15Mn5Ti5	AC	Im	0	0	0	1	0	0	0	0	0	0
Al65Cu5Fe5Mg5Si15Zn5	AC	Im	0	0	0	1	0	0	0	0	0	0
Al65Cu5Mg5Ni5Si15Zn5	AC	Im	0	0	0	1	0	0	0	0	0	0
Al66.7Mg23.3Zn4.5Cu4.5Si1	AC	Im	0	0	0	1	0	0	0	0	0	0
Al7.5CoCrNi	AC	Im	0	0	0	1	0	0	0	0	0	0
Al70Cr5Cu5Mg5Si10Zn5	AC	Im	0	0	0	1	0	0	0	0	0	0
Al70Cu5Mg5Mn5Si10Zn5	AC	Im	0	0	0	1	0	0	0	0	0	0
Al70Cu5Mg5Si10Zn5Zr5	AC	Im	0	0	0	1	0	0	0	0	0	0
Al80Li5Mg5Zn5Cu5	AC	Im	0	0	0	1	0	0	0	0	0	0
Al80Li5Mg5Zn5Sn5	AC	Im	0	0	0	1	0	0	0	0	0	0
Al80Mg14Zn2.7Cu2.7Si0.60	AC	Im	0	0	0	1	0	0	0	0	0	0
Al84.8Mg10Zn2Cu2Si1.2	AC	Im	0	0	0	1	0	0	0	0	0	0
Al85.1Mg10Zn2Cu2Si0.9	AC	Im	0	0	0	1	0	0	0	0	0	0
Al85.4Mg10Zn2Cu2Si0.6	AC	Im	0	0	0	1	0	0	0	0	0	0
Al85.7Mg10Zn2Cu2Si0.3	AC	Im	0	0	0	1	0	0	0	0	0	0
Al85Mg10.5Zn2.025Cu2.025Si0.45	AC	Im	0	0	0	1	0	0	0	0	0	0
Al86Mg10Zn2Cu2	AC	Im	0	0	0	1	0	0	0	0	0	0
Al8Co17Cr17Cu8Fe17Ni33	AC	FCC_SS	0	0	1	0	1	0	0	0	0	0
Al9.38Ni22.66Co22.66Fe22.66Cr22.66	AC	BCC+FCC	0	1	1	0	0	0	0	0	0	0
Al9.5Co25Cr8Fe15Ni36Ti6Hf0.5	AC	Im	0	0	0	1	0	0	0	0	0	0
Al90Mg7.1Zn1.35Cu1.35Si0.3	AC	Im	0	0	0	1	0	0	0	0	0	0
AlC0.1CoCrFeNi	AC	Im	0	0	0	1	0	0	0	0	0	0
AlC0.2CoCrFeNi	AC	Im	0	0	0	1	0	0	0	0	0	0
AlC0.3CoCrFeNi	AC	Im	0	0	0	1	0	0	0	0	0	0
AlC0.4CoCrFeNi	AC	Im	0	0	0	1	0	0	0	0	0	0
AlC0.5CoCrFeNi	AC	Im	0	0	0	1	0	0	0	0	0	0
AlCCoCrFeNi	AC	Im	0	0	0	1	0	0	0	0	0	0
AlCo.29CrFeMo0.5Ni	AM	BCC+B2+Ïƒ	1	1	0	0	0	1	0	0	0	0
AlCo.53CrFeMo0.5Ni	AM	BCC+Ïƒ	0	1	0	0	0	1	0	0	0	0
AlCo.58CrFeMo0.5Ni	AM	BCC+B2+Ïƒ	1	1	0	0	0	1	0	0	0	0
AlCo.73CrFeMo0.5Ni	AM	BCC+Ïƒ	0	1	0	0	0	1	0	0	0	0
AlCo.95CrFeMo0.5Ni	AM	BCC+Ïƒ	0	1	0	0	0	1	0	0	0	0
AlCo.987CrFeMo0.5Ni	AM	BCC+B2+Ïƒ	1	1	0	0	0	1	0	0	0	0
AlCo0.015CrFeMo0.5Ni	AM	BCC+B2+Ïƒ	1	1	0	0	0	1	0	0	0	0
AlCo0.5CrCuFeNi	AM	BCC+FCC	0	1	1	0	0	0	0	0	0	0
AlCo1.287CrFeMo0.5Ni	AM	BCC+B2+Ïƒ	1	1	0	0	0	1	0	0	0	0
AlCo1.3CrFeMo0.5Ni	AM	BCC+Ïƒ	0	1	0	0	0	1	0	0	0	0
AlCo1.457CrFeMo0.5Ni	AM	BCC+B2+Ïƒ	1	1	0	0	0	1	0	0	0	0
AlCo1.5CrFeMo0.5Ni	AM	BCC+Ïƒ	0	1	0	0	0	1	0	0	0	0
AlCo1.5CrFeNiTi0.5	SC	BCC+FCC	0	1	1	0	0	0	0	0	0	0
AlCo1CrFeNiTi0.5	SC	BCC1+BCC2	0	0	0	0	0	0	1	1	0	0
AlCo2CrFeMo0.5Ni	AM	BCC+FCC+Ïƒ	0	1	1	0	0	1	0	0	0	0
AlCo2CrFeNiTi0.5	SC	BCC+FCC	0	1	1	0	0	0	0	0	0	0
AlCo3CrFeNiTi0.5	SC	BCC+FCC	0	1	1	0	0	0	0	0	0	0
AlCoCr.37FeMo0.5Ni	AM	BCC+B2+Ïƒ	1	1	0	0	0	1	0	0	0	0
AlCoCr.58FeMo0.5Ni	AM	BCC+B2+Ïƒ	1	1	0	0	0	1	0	0	0	0
AlCoCr.89FeMo0.5Ni	AM	BCC+B2+Ïƒ	1	1	0	0	0	1	0	0	0	0
AlCoCr0.16FeMo0.5Ni	AM	BCC+B2+Ïƒ	1	1	0	0	0	1	0	0	0	0
AlCoCr0.3FeNi	AC	BCC+FCC	0	1	1	0	0	0	0	0	0	0
AlCoCr0.5CuFeNi	AM	BCC+FCC	0	1	1	0	0	0	0	0	0	0
AlCoCr0.5FeNi	AC	BCC+FCC	0	1	1	0	0	0	0	0	0	0
AlCoCr0.7FeNi	AC	BCC+FCC	0	1	1	0	0	0	0	0	0	0
AlCoCr1.1FeMo0.5Ni	AM	BCC+B2+Ïƒ	1	1	0	0	0	1	0	0	0	0
AlCoCr1.35FeMo0.5Ni	AM	BCC+B2+Ïƒ	1	1	0	0	0	1	0	0	0	0
AlCoCr1.67FeMo0.5Ni	AM	BCC+B2+Ïƒ	1	1	0	0	0	1	0	0	0	0
AlCoCr1.79FeMo0.5Ni	AM	BCC+B2+Ïƒ	1	1	0	0	0	1	0	0	0	0
AlCoCr1.87FeMo0.5Ni	AM	BCC+B2+Ïƒ	1	1	0	0	0	1	0	0	0	0
AlCoCrCu0.25FeNi	IC	BCC	0	1	0	0	0	0	0	0	0	0
AlCoCrCu0.25FeNiTi0.5	IC	BCC1+BCC2	0	0	0	0	0	0	1	1	0	0
AlCoCrCu0.5FeNi	AM	BCC	0	1	0	0	0	0	0	0	0	0
AlCoCrCu0.5FeNiTi0.5	IC	BCC1+BCC2	0	0	0	0	0	0	1	1	0	0
AlCoCrCu0.5Ni	AM	BCC	0	1	0	0	0	0	0	0	0	0
AlCoCrCu0.5Ni	Sputtering	BCC	0	1	0	0	0	0	0	0	0	0
AlCoCrCu0.5NiTi	AM	BCC+FCC	0	1	1	0	0	0	0	0	0	0
AlCoCrCu0.65NiTi	AM	BCC+FCC	0	1	1	0	0	0	0	0	0	0
AlCoCrCu0.8NiTi	AM	BCC+FCC	0	1	1	0	0	0	0	0	0	0
AlCoCrCuFe	LC	BCC+FCC	0	1	1	0	0	0	0	0	0	0
AlCoCrCuFe0.5Ni	AM	BCC+FCC	0	1	1	0	0	0	0	0	0	0
AlCoCrCuFe2Mo0.2Ni	MA	BCC+FCC	0	1	1	0	0	0	0	0	0	0
AlCoCrCuFeMnNi	AM	BCC+FCC	0	1	1	0	0	0	0	0	0	0
AlCoCrCuFeNi	IM	B2+BCC+FCC	1	1	1	0	0	0	0	0	0	0
AlCoCrCuFeNi	AM	B2+FCC	1	0	1	0	0	0	0	0	0	0
AlCoCrCuFeNi	MA	BCC	0	1	0	0	0	0	0	0	0	0
AlCoCrCuFeNi	AC	BCC_SS	0	1	0	0	1	0	0	0	0	0
AlCoCrCuFeNi	LC	BCC+FCC	0	1	1	0	0	0	0	0	0	0
AlCoCrCuFeNi	MaS	BCC+FCC	0	1	1	0	0	0	0	0	0	0
AlCoCrCuFeNi	SC	BCC+FCC	0	1	1	0	0	0	0	0	0	0
AlCoCrCuFeNi0.5	AM	BCC+FCC	0	1	1	0	0	0	0	0	0	0
AlCoCrCuFeNiSi	AM	BCC+FCC	0	1	1	0	0	0	0	0	0	0
AlCoCrCuFeNiTi	AM	FCC1+FCC2+FCC	0	1	0	0	0	0	0	0	1	1
AlCoCrCuFeNiV	AM	BCC+FCC	0	1	1	0	0	0	0	0	0	0
AlCoCrCuFeNiW	MA	BCC	0	1	0	0	0	0	0	0	0	0
AlCoCrCuFeNiWZr	MA	BCC	0	1	0	0	0	0	0	0	0	0
AlCoCrCuMnFe	AC	BCC+FCC	0	1	1	0	0	0	0	0	0	0
AlCoCrCuMnTi	AC	Im	0	0	0	1	0	0	0	0	0	0
AlCoCrCuNi	AM	B2+FCC	1	0	1	0	0	0	0	0	0	0
AlCoCrFe	PM	FCC_SS	0	0	1	0	1	0	0	0	0	0
AlCoCrFe.6Mo0.5Ni	AM	BCC+B2+Ïƒ	1	1	0	0	0	1	0	0	0	0
AlCoCrFe.867Mo0.5Ni	AM	BCC+B2+Ïƒ	1	1	0	0	0	1	0	0	0	0
AlCoCrFe1.125Mo0.5Ni	AM	BCC+B2+Ïƒ	1	1	0	0	0	1	0	0	0	0
AlCoCrFe1.35Mo0.5Ni	AM	BCC+B2+Ïƒ	1	1	0	0	0	1	0	0	0	0
AlCoCrFe1.59Mo0.5Ni	AM	BCC+B2+Ïƒ	1	1	0	0	0	1	0	0	0	0
AlCoCrFe1.89Mo0.5Ni	AM	BCC+B2+Ïƒ	1	1	0	0	0	1	0	0	0	0
AlCoCrFe6NiSiTi	LC	BCC	0	1	0	0	0	0	0	0	0	0
AlCoCrFeMo.1Ni	AM	BCC	0	1	0	0	0	0	0	0	0	0
AlCoCrFeMo.52Ni	AM	BCC+B2+Ïƒ	1	1	0	0	0	1	0	0	0	0
AlCoCrFeMo.78Ni	AM	BCC+B2+Ïƒ	1	1	0	0	0	1	0	0	0	0
AlCoCrFeMo.84Ni	AM	BCC+B2+Ïƒ	1	1	0	0	0	1	0	0	0	0
AlCoCrFeMo0.05Ni2	AC	Im	0	0	0	1	0	0	0	0	0	0
AlCoCrFeMo0.1Ni	AC	BCC_SS	0	1	0	0	1	0	0	0	0	0
AlCoCrFeMo0.2Ni	AC	Im	0	0	0	1	0	0	0	0	0	0
AlCoCrFeMo0.3Ni	AC	Im	0	0	0	1	0	0	0	0	0	0
AlCoCrFeMo0.4Ni	AC	Im	0	0	0	1	0	0	0	0	0	0
AlCoCrFeMo0.5	AM	B2+Ïƒ	1	0	0	0	0	1	0	0	0	0
AlCoCrFeMo0.5Ni	AM	B2+Ïƒ	1	0	0	0	0	1	0	0	0	0
AlCoCrFeMo0.5Ni	AC	Im	0	0	0	1	0	0	0	0	0	0
AlCoCrFeMo0.5Ni.5	AM	B2+Ïƒ	1	0	0	0	0	1	0	0	0	0
AlCoCrFeMo0.5NiSiTi	AM	B2+FCC1+FCC2	1	0	0	0	0	0	0	0	1	1
AlCoCrFeNi	AM	BCC	0	1	0	0	0	0	0	0	0	0
AlCoCrFeMoNi.38	AM	BCC+B2+Ïƒ	1	1	0	0	0	1	0	0	0	0
AlCoCrFeMoNi.67	AM	BCC+B2+Ïƒ	1	1	0	0	0	1	0	0	0	0
AlCoCrFeMoNi.89	AM	BCC+B2+Ïƒ	1	1	0	0	0	1	0	0	0	0
AlCoCrFeMoNi0.16	AM	BCC+B2+Ïƒ	1	1	0	0	0	1	0	0	0	0
AlCoCrFeMoNi1.53	AM	BCC+B2+FCC+Ïƒ	1	1	1	0	0	1	0	0	0	0
AlCoCrFeMoNi1.62	AM	BCC+B2+FCC+Ïƒ	1	1	1	0	0	1	0	0	0	0
AlCoCrFeMoNi1.72	AM	BCC+B2+FCC+Ïƒ	1	1	1	0	0	1	0	0	0	0
AlCoCrFeMoNi1.95	AM	BCC+B2+FCC+Ïƒ	1	1	1	0	0	1	0	0	0	0
AlCoCrFeNb.25Ni	AM	BCC+Im	0	1	0	1	0	0	0	0	0	0
AlCoCrFeNb.25Ni	SC	BCC+Im	0	1	0	1	0	0	0	0	0	0
AlCoCrFeNb.36Ni	AM	BCC+Im	0	1	0	1	0	0	0	0	0	0
AlCoCrFeNb.36Ni	SC	BCC+Im	0	1	0	1	0	0	0	0	0	0
AlCoCrFeNb.5Ni	AM	BCC+Im	0	1	0	1	0	0	0	0	0	0
AlCoCrFeNb.62Ni	AM	BCC+Im	0	1	0	1	0	0	0	0	0	0
AlCoCrFeNb.62Ni	SC	BCC+Im	0	1	0	1	0	0	0	0	0	0
AlCoCrFeNb.75Ni	AM	BCC+Im	0	1	0	1	0	0	0	0	0	0
AlCoCrFeNb.75Ni	SC	BCC+Im	0	1	0	1	0	0	0	0	0	0
AlCoCrFeNb0.056Ni	AM	BCC	0	1	0	0	0	0	0	0	0	0
AlCoCrFeNb0.1Ni	AM	BCC	0	1	0	0	0	0	0	0	0	0
AlCoCrFeNb0.1Ni	AC	BCC_SS	0	1	0	0	1	0	0	0	0	0
AlCoCrFeNb0.25Ni	AC	Im	0	0	0	1	0	0	0	0	0	0
AlCoCrFeNb0.5Ni	AC	Im	0	0	0	1	0	0	0	0	0	0
AlCoCrFeNi	BS	B2	1	0	0	0	0	0	0	0	0	0
AlCoCrFeNi	SC	B2	1	0	0	0	0	0	0	0	0	0
AlCoCrFeNi	IM	B2+Ïƒ	1	0	0	0	0	1	0	0	0	0
AlCoCrFeNi	MA	BCC	0	1	0	0	0	0	0	0	0	0
AlCoCrFeNi	AC	BCC_SS	0	1	0	0	1	0	0	0	0	0
AlCoCrFeNi	PM	BCC_SS	0	1	0	0	1	0	0	0	0	0
AlCoCrFeNi2.1	AC	BCC+FCC	0	1	1	0	0	0	0	0	0	0
AlCoCrFeNiC1.5	AC	Im	0	0	0	1	0	0	0	0	0	0
AlCoCrFeNiSi	AC	Im	0	0	0	1	0	0	0	0	0	0
AlCoCrFeNiSi0.1	AM	BCC	0	1	0	0	0	0	0	0	0	0
AlCoCrFeNiSi0.2	AC	BCC_SS	0	1	0	0	1	0	0	0	0	0
AlCoCrFeNiSi0.34	AM	BCC	0	1	0	0	0	0	0	0	0	0
AlCoCrFeNiSi0.4	AC	BCC_SS	0	1	0	0	1	0	0	0	0	0
AlCoCrFeNiSi0.56	AM	BCC	0	1	0	0	0	0	0	0	0	0
AlCoCrFeNiSi0.6	AC	BCC_SS	0	1	0	0	1	0	0	0	0	0
AlCoCrFeNiSi0.8	AM	BCC	0	1	0	0	0	0	0	0	0	0
AlCoCrFeNiSi0.8	AC	Im	0	0	0	1	0	0	0	0	0	0
AlCoCrFeNiTi	AM	B2+BCC+FCC	1	1	1	0	0	0	0	0	0	0
AlCoCrFeNiTi	MA	B2+FCC	1	0	1	0	0	0	0	0	0	0
AlCoCrFeNiTi	AC	BCC_SS	0	1	0	0	1	0	0	0	0	0
AlCoCrFeNiTi0.2	AC	BCC_SS	0	1	0	0	1	0	0	0	0	0
AlCoCrFeNiTi0.4	AC	BCC_SS	0	1	0	0	1	0	0	0	0	0
AlCoCrFeNiTi0.5	IM	B2+BCC	1	1	0	0	0	0	0	0	0	0
AlCoCrFeNiTi0.5	AC	BCC_SS	0	1	0	0	1	0	0	0	0	0
AlCoCrFeNiTi0.5	SC	BCC+Im	0	1	0	1	0	0	0	0	0	0
AlCoCrFeNiTi0.5	IC	BCC1+BCC2	0	0	0	0	0	0	1	1	0	0
AlCoCrFeNiTi1	AM	BCC1+BCC2	0	0	0	0	0	0	1	1	0	0
AlCoCrFeNiTi1	IC	BCC1+BCC2	0	0	0	0	0	0	1	1	0	0
AlCoCrFeNiTi1.5	AC	Im	0	0	0	1	0	0	0	0	0	0
AlCoCrFeNiTi2	AM	BCC1+BCC2	0	0	0	0	0	0	1	1	0	0
AlCoCrFeNiTi3	AM	BCC1+BCC2+Im	0	0	0	1	0	0	1	1	0	0
AlCoCrFeNiV0.2	AC	BCC_SS	0	1	0	0	1	0	0	0	0	0
AlCoCrFeNiV0.5	AC	BCC_SS	0	1	0	0	1	0	0	0	0	0
AlCoCrFeNiV0.8	AC	BCC_SS	0	1	0	0	1	0	0	0	0	0
AlCoCrFeNiV1.0	AC	BCC_SS	0	1	0	0	1	0	0	0	0	0
AlCoCrNi	AC	Im	0	0	0	1	0	0	0	0	0	0
AlCoCu50NiTiZn	MA	BCC+FCC	0	1	1	0	0	0	0	0	0	0
AlCoCu8.33NiTiZn	MA	BCC+FCC	0	1	1	0	0	0	0	0	0	0
AlCoCuFeNi	PM	BCC_SS	0	1	0	0	1	0	0	0	0	0
AlCoCuFeNi	AM	BCC+FCC	0	1	1	0	0	0	0	0	0	0
AlCoCuFeNi	SC	BCC+FCC	0	1	1	0	0	0	0	0	0	0
AlCoCuFeNi	IM	FCC1+FCC2+B2	1	0	0	0	0	0	0	0	1	1
AlCoCuFeNiTi	AM	BCC+FCC	0	1	1	0	0	0	0	0	0	0
AlCoCuFeNiTi	SC	BCC+FCC	0	1	1	0	0	0	0	0	0	0
AlCoCuNi	AM	BCC+FCC	0	1	1	0	0	0	0	0	0	0
AlCoCuNiTiZn	MA	BCC	0	1	0	0	0	0	0	0	0	0
AlCoCuNiZn	MA	FCC	0	0	1	0	0	0	0	0	0	0
AlCoFeNi	AC	BCC_SS	0	1	0	0	1	0	0	0	0	0
AlCoFeNiTi	AM	BCC	0	1	0	0	0	0	0	0	0	0
AlCoNiTiZn	MA	BCC+FCC	0	1	1	0	0	0	0	0	0	0
AlCr0.5NbTiV	AC	BCC_SS	0	1	0	0	1	0	0	0	0	0
AlCr1.5NbTiV	AC	Im	0	0	0	1	0	0	0	0	0	0
AlCrCuFeNbNiTi	AM	FCC1+FCC2+BCC	0	1	0	0	0	0	0	0	1	1
AlCrCuFeNi	AM	BCC+FCC	0	1	1	0	0	0	0	0	0	0
AlCrCuFeNi	AC	Im	0	0	0	1	0	0	0	0	0	0
AlCrCuFeNi0.6	AC	Im	0	0	0	1	0	0	0	0	0	0
AlCrCuFeNi0.8	AC	Im	0	0	0	1	0	0	0	0	0	0
AlCrCuFeNi1.2	AC	Im	0	0	0	1	0	0	0	0	0	0
AlCrCuFeNi1.4	AC	Im	0	0	0	1	0	0	0	0	0	0
AlCrCuFeNi2	SC	BCC+FCC	0	1	1	0	0	0	0	0	0	0
AlCrCuFeNiTi	AM	BCC1+BCC2+Im	0	0	0	1	0	0	1	1	0	0
AlCrCuFeNiZn	MA	BCC+FCC	0	1	1	0	0	0	0	0	0	0
AlCrCuFeTiZn	MA	BCC	0	1	0	0	0	0	0	0	0	0
AlCrFeCoNi	AC	BCC_SS	0	1	0	0	1	0	0	0	0	0
AlCrFeCoNiCu	AC	BCC+FCC	0	1	1	0	0	0	0	0	0	0
AlCrFeCoNiCuMn	AC	Im	0	0	0	1	0	0	0	0	0	0
AlCrFeCoNiCuTi	AC	BCC+FCC	0	1	1	0	0	0	0	0	0	0
AlCrFeCoNiCuV	AC	BCC+FCC	0	1	1	0	0	0	0	0	0	0
AlCrFeMnNi	AC	BCC_SS	0	1	0	0	1	0	0	0	0	0
AlCrFeMo.19Ni	AM	BCC+B2	1	1	0	0	0	0	0	0	0	0
AlCrFeMo.89Ni	AM	B2+FCC+Ïƒ	1	0	1	0	0	1	0	0	0	0
AlCrFeMo.8Ni	AM	B2+FCC+Ïƒ	1	0	1	0	0	1	0	0	0	0
AlCrFeMo.98Ni	AM	B2+FCC+Ïƒ	1	0	1	0	0	1	0	0	0	0
AlCrFeMo.995Ni	AM	B2+FCC+Ïƒ	1	0	1	0	0	1	0	0	0	0
AlCrFeMo0.378Ni	AM	BCC+B2	1	1	0	0	0	0	0	0	0	0
AlCrFeMo0.48Ni	AM	BCC+B2	1	1	0	0	0	0	0	0	0	0
AlCrFeMo0.5NiSiTi	AM	B2+FCC1+FCC2	1	0	0	0	0	0	0	0	1	1
AlCrFeNi	AC	BCC_SS	0	1	0	0	1	0	0	0	0	0
AlCrFeNi	AM	BCC+B2	1	1	0	0	0	0	0	0	0	0
AlCrFeNi	IM	BCC+B2	1	1	0	0	0	0	0	0	0	0
AlCrFeNiMo0.2	AC	BCC_SS	0	1	0	0	1	0	0	0	0	0
AlCrFeNiMo0.5	AC	BCC_SS	0	1	0	0	1	0	0	0	0	0
AlCrFeNiMo0.8	AC	Im	0	0	0	1	0	0	0	0	0	0
AlCrFeTi	MA	BCC	0	1	0	0	0	0	0	0	0	0
AlCrFeTiZn	MA	BCC	0	1	0	0	0	0	0	0	0	0
AlCrMoNbTi	AC	FCC_SS	0	0	1	0	1	0	0	0	0	0
AlCrNbTiV	AC	Im	0	0	0	1	0	0	0	0	0	0
AlCuCrFeNiNb1	AM	BCC1+BCC2+FCC1+FCC2	0	0	0	0	0	0	1	1	1	1
AlCuCrFeNiNb1.5	AM	BCC1+BCC2+FCC1+FCC2	0	0	0	0	0	0	1	1	1	1
AlCuNi	AM	BCC+FCC	0	1	1	0	0	0	0	0	0	0
AlFeTi	MA	BCC	0	1	0	0	0	0	0	0	0	0
AlHfNbTaTiZr	AC	BCC_SS	0	1	0	0	1	0	0	0	0	0
AlHfNbTiZr	AC	BCC_SS	0	1	0	0	1	0	0	0	0	0
AlLiMgZnSn	AC	Im	0	0	0	1	0	0	0	0	0	0
AlMo0.5NbTa0.5TiZr	AC	BCC_SS	0	1	0	0	1	0	0	0	0	0
AlMoNbTiV	AC	BCC_SS	0	1	0	0	1	0	0	0	0	0
AlNb1.5Ta0.5Ti1.5Zr0.5	AC	BCC_SS	0	1	0	0	1	0	0	0	0	0
AlNbTaTiV	AC	BCC_SS	0	1	0	0	1	0	0	0	0	0
AlNbTiV	AC	BCC_SS	0	1	0	0	1	0	0	0	0	0
AlNbTiVZr	AC	BCC_SS	0	1	0	0	1	0	0	0	0	0
AlNbTiVZr0.1	AC	Im	0	0	0	1	0	0	0	0	0	0
AlNbTiVZr0.25	AC	Im	0	0	0	1	0	0	0	0	0	0
AlNbTiVZr0.5	AC	Im	0	0	0	1	0	0	0	0	0	0
AlNbTiVZr1.5	AC	Im	0	0	0	1	0	0	0	0	0	0
AlTiNiCuFe	AC	FCC_SS	0	0	1	0	1	0	0	0	0	0
Co0.5CrFeNiTi0.5	MA	BCC+FCC	0	1	1	0	0	0	0	0	0	0
Co1.5CrFeNi1.5Ti0.5Mo.5	AM	FCC+Ïƒ	0	0	1	0	0	1	0	0	0	0
Co1.5CrFeNi1.5Ti0.5	AM	FCC	0	0	1	0	0	0	0	0	0	0
Co1.5CrFeNi1.5Ti0.5Mo0.1	AM	FCC	0	0	1	0	0	0	0	0	0	0
Co1.5CrFeNi1.5Ti0.5Mo1.2	AM	FCC+Ïƒ	0	0	1	0	0	1	0	0	0	0
Co1.5CrFeNi1.5Ti0.5Mo1.5	AM	FCC+Ïƒ	0	0	1	0	0	1	0	0	0	0
Co1.5CrFeNi1.5Ti0.5Mo1.8	AM	FCC+Ïƒ	0	0	1	0	0	1	0	0	0	0
Co10Cr10Fe50Mn30	AC	BCC+FCC	0	1	1	0	0	0	0	0	0	0
Co10Cr25Fe20Mn5Ni40	AC	FCC_SS	0	0	1	0	1	0	0	0	0	0
Co17.5Cr12.5Fe55Ni10Mo5	AC	FCC_SS	0	0	1	0	1	0	0	0	0	0
Co18Cr12.5Fe55Ni7Mo7.5	AC	FCC_SS	0	0	1	0	1	0	0	0	0	0
Co20Cr20Fe20Mn20Ni20	AC	FCC_SS	0	0	1	0	1	0	0	0	0	0
Co20Cr20Fe34Mn20Ni6	AC	Im	0	0	0	1	0	0	0	0	0	0
Co20Cr20Fe40Mn20	AC	Im	0	0	0	1	0	0	0	0	0	0
Co20Cr25Fe10Mn5Ni40	AC	FCC_SS	0	0	1	0	1	0	0	0	0	0
Co23.25Ni23.25Fe23.25Cr23.25Mo7.00	AC	FCC_SS	0	0	1	0	1	0	0	0	0	0
Co25Ni25Fe25Al7.5Cu17.5	AC	FCC_SS	0	0	1	0	1	0	0	0	0	0
Co25Ni25Fe25Al7.5Cu17.5	PM	FCC_SS	0	0	1	0	1	0	0	0	0	0
Co28.2Cr5.92Mo0.62Mn0.50Si0.13N0.04C	AC	FCC_SS	0	0	1	0	1	0	0	0	0	0
CoCrCu0.5FeNi	AM	FCC	0	0	1	0	0	0	0	0	0	0
CoCrCu1FeNiTi0.5	AC	FCC_SS	0	0	1	0	1	0	0	0	0	0
CoCrCuFeMn	AC	BCC+FCC	0	1	1	0	0	0	0	0	0	0
CoCrCuFeMn	IC	FCC1+FCC2+Ïƒ	0	0	0	0	0	1	0	0	1	1
CoCrCuFeMnNiTiV	AM	BCC+FCC+Ïƒ	0	1	1	0	0	1	0	0	0	0
CoCrCuFeNi	MA	BCC+FCC	0	1	1	0	0	0	0	0	0	0
CoCrCuFeNi	AM	FCC	0	0	1	0	0	0	0	0	0	0
CoCrCuFeNi	LC	FCC	0	0	1	0	0	0	0	0	0	0
CoCrCuFeNi	AC	FCC_SS	0	0	1	0	1	0	0	0	0	0
CoCrCuFeNiTi	AC	Im	0	0	0	1	0	0	0	0	0	0
CoCrCuFeNiTi0.8	AC	Im	0	0	0	1	0	0	0	0	0	0
CoCrCuNi	MA	FCC	0	0	1	0	0	0	0	0	0	0
CoCrFeMnNi	AM	FCC	0	0	1	0	0	0	0	0	0	0
CoCrFeMnNi	DC	FCC	0	0	1	0	0	0	0	0	0	0
CoCrFeMnNi	IM	FCC	0	0	1	0	0	0	0	0	0	0
CoCrFeMnNi	MA	FCC	0	0	1	0	0	0	0	0	0	0
CoCrFeMnNi	MeS	FCC	0	0	1	0	0	0	0	0	0	0
CoCrFeMnNi	AC	FCC_SS	0	0	1	0	1	0	0	0	0	0
CoCrFeMnNi	PM	FCC_SS	0	0	1	0	1	0	0	0	0	0
CoCrFeMnNiCu	MeS	FCC	0	0	1	0	0	0	0	0	0	0
CoCrFeMnNiNb	MeS	FCC	0	0	1	0	0	0	0	0	0	0
CoCrFeMnNiNbC	AC	FCC_SS	0	0	1	0	1	0	0	0	0	0
CoCrFeMnNiV	MeS	FCC	0	0	1	0	0	0	0	0	0	0
CoCrFeMnNiV0.25	AC	FCC_SS	0	0	1	0	1	0	0	0	0	0
CoCrFeMnNiV0.5	AC	FCC_SS	0	0	1	0	1	0	0	0	0	0
CoCrFeMnNiV0.75	AC	Im	0	0	0	1	0	0	0	0	0	0
CoCrFeMnNiV1.0	AC	Im	0	0	0	1	0	0	0	0	0	0
CoCrFeMo0.3Ni	AM	FCC	0	0	1	0	0	0	0	0	0	0
CoCrFeMo0.85Ni	AM	FCC+Ïƒ	0	0	1	0	0	1	0	0	0	0
CoCrFeNb0.103Ni	AC	Im	0	0	0	1	0	0	0	0	0	0
CoCrFeNb0.155Ni	AC	Im	0	0	0	1	0	0	0	0	0	0
CoCrFeNb0.206Ni	AC	Im	0	0	0	1	0	0	0	0	0	0
CoCrFeNb0.309Ni	AC	Im	0	0	0	1	0	0	0	0	0	0
CoCrFeNb0.412Ni	AC	Im	0	0	0	1	0	0	0	0	0	0
CoCrFeNi	AC	BCC+FCC	0	1	1	0	0	0	0	0	0	0
CoCrFeNi	MA	BCC+FCC	0	1	1	0	0	0	0	0	0	0
CoCrFeNi	DC	FCC	0	0	1	0	0	0	0	0	0	0
CoCrFeNi	PM	FCC_SS	0	0	1	0	1	0	0	0	0	0
CoCrFeNiCuAlTiMnVMo	MA	BCC+FCC	0	1	1	0	0	0	0	0	0	0
CoCrFeNiCuAlTiZnVMo	MA	BCC+FCC	0	1	1	0	0	0	0	0	0	0
CoCrFeNiMn	AC	FCC_SS	0	0	1	0	1	0	0	0	0	0
CoCrFeNiMnC0.01	AC	FCC_SS	0	0	1	0	1	0	0	0	0	0
CoCrFeNiMo.5	AM	FCC+Ïƒ	0	0	1	0	0	1	0	0	0	0
CoCrFeNiMo0.1	AC	FCC_SS	0	0	1	0	1	0	0	0	0	0
CoCrFeNiMo0.2	AC	FCC_SS	0	0	1	0	1	0	0	0	0	0
CoCrFeNiMo0.3	AC	Im	0	0	0	1	0	0	0	0	0	0
CoCrFeNiMo0.85	AM	FCC+Ïƒ	0	0	1	0	0	1	0	0	0	0
CoCrFeNiNb0.1	AC	Im	0	0	0	1	0	0	0	0	0	0
CoCrFeNiNb0.25	AC	Im	0	0	0	1	0	0	0	0	0	0
CoCrFeNiNb0.5	AC	Im	0	0	0	1	0	0	0	0	0	0
CoCrFeNiNb0.8	AC	Im	0	0	0	1	0	0	0	0	0	0
CoCrFeNiTi	AM	FCC	0	0	1	0	0	0	0	0	0	0
CoCrFeNiTi0.2	AC	FCC_SS	0	0	1	0	1	0	0	0	0	0
CoCrFeNiTi0.3	AM	FCC	0	0	1	0	0	0	0	0	0	0
CoCrFeNiTi0.5	AM	FCC+Im+Ïƒ	0	0	1	1	0	1	0	0	0	0
CoCrFeNiV	AC	Im	0	0	0	1	0	0	0	0	0	0
CoCrFeNiV0.25	AC	FCC_SS	0	0	1	0	1	0	0	0	0	0
CoCrFeNiV0.5	AC	Im	0	0	0	1	0	0	0	0	0	0
CoCrFeNiV0.7	AC	Im	0	0	0	1	0	0	0	0	0	0
CoCrFeNiV0.8	AC	Im	0	0	0	1	0	0	0	0	0	0
CoCrFeNiV0.9	AC	Im	0	0	0	1	0	0	0	0	0	0
CoCrFeNiW0.2	AC	FCC_SS	0	0	1	0	1	0	0	0	0	0
CoCrFeNiW0.5	AC	Im	0	0	0	1	0	0	0	0	0	0
CoCrHf0.1FeNi	AC	Im	0	0	0	1	0	0	0	0	0	0
CoCrHf0.2FeNi	AC	Im	0	0	0	1	0	0	0	0	0	0
CoCrHf0.3FeNi	AC	Im	0	0	0	1	0	0	0	0	0	0
CoCrHf0.4FeNi	AC	Im	0	0	0	1	0	0	0	0	0	0
CoCrHf0.5FeNi	AC	Im	0	0	0	1	0	0	0	0	0	0
CoCrHf0.6FeNi	AC	Im	0	0	0	1	0	0	0	0	0	0
CoCrMnNi	AC	FCC_SS	0	0	1	0	1	0	0	0	0	0
CoCrMoNbTi	AC	Im	0	0	0	1	0	0	0	0	0	0
CoCrMoNbTi0.2	AC	Im	0	0	0	1	0	0	0	0	0	0
CoCrMoNbTi0.4	AC	BCC_SS	0	1	0	0	1	0	0	0	0	0
CoCrMoNbTi0.5	AC	Im	0	0	0	1	0	0	0	0	0	0
CoCrMoNbTi1.0	AC	Im	0	0	0	1	0	0	0	0	0	0
CoCrNi	PM	BCC+FCC	0	1	1	0	0	0	0	0	0	0
CoCrNi	AC	FCC_SS	0	0	1	0	1	0	0	0	0	0
CoCrNiMo0.05	PM	FCC_SS	0	0	1	0	1	0	0	0	0	0
CoCu.097FeNiTi.097	SC	FCC1+FCC2+Im	0	0	0	1	0	0	0	0	1	1
CoCu.165FeNiTi.165	SC	FCC1+FCC2+Im	0	0	0	1	0	0	0	0	1	1
CoCu.25FeNiTi.25	SC	FCC1+FCC2+Im	0	0	0	1	0	0	0	0	1	1
CoCu15FeNiTi15	SC	FCC1+FCC2+Im	0	0	0	1	0	0	0	0	1	1
CoCu30FeNiTi30	SC	FCC1+FCC2+Im	0	0	0	1	0	0	0	0	1	1
CoCu3FeNiTi1	SC	FCC1+FCC2	0	0	0	0	0	0	0	0	1	1
CoCu5FeNiTi3	SC	FCC1+FCC2	0	0	0	0	0	0	0	0	1	1
CoCu7FeNiTi3	SC	FCC1+FCC2	0	0	0	0	0	0	0	0	1	1
CoCu9FeNiTi1	SC	FCC1+FCC2	0	0	0	0	0	0	0	0	1	1
CoCuFeNi	MA	FCC	0	0	1	0	0	0	0	0	0	0
CoCuFeNi	IM	FCC1+FCC2	0	0	0	0	0	0	0	0	1	1
CoCuFeNi	AM	FCC	0	0	1	0	0	0	0	0	0	0
CoCuFeNiSn0.015	AM	FCC	0	0	1	0	0	0	0	0	0	0
CoCuFeNiSn0.05	AM	FCC	0	0	1	0	0	0	0	0	0	0
CoCuFeNiTi	AM	FCC	0	0	1	0	0	0	0	0	0	0
CoCuFeNiTi	SC	FCC1+FCC2+Im	0	0	0	1	0	0	0	0	1	1
CoCuFeNiV	IC	FCC	0	0	1	0	0	0	0	0	0	0
CoCuHfNiTiZr	AC	Im	0	0	0	1	0	0	0	0	0	0
CoCuNi	MA	FCC	0	0	1	0	0	0	0	0	0	0
CoCuNiZn	MA	FCC	0	0	1	0	0	0	0	0	0	0
CoFeMnNi	MA	FCC	0	0	1	0	0	0	0	0	0	0
CoFeMnNi	AC	FCC_SS	0	0	1	0	1	0	0	0	0	0
CoFeMnNiV	IC	FCC+Ïƒ	0	0	1	0	0	1	0	0	0	0
CoFeMnTi.5V.4Zr.4	AM	Im	0	0	0	1	0	0	0	0	0	0
CoFeMnTi.8V.95Zr.85	AM	Im	0	0	0	1	0	0	0	0	0	0
CoFeMnTi1.4V.4Zr.4	AM	Im	0	0	0	1	0	0	0	0	0	0
CoFeMnTi1.4V.89Zr.4	AM	Im	0	0	0	1	0	0	0	0	0	0
CoFeMnTi1.4V.89Zr.65	AM	Im	0	0	0	1	0	0	0	0	0	0
CoFeMnTi1.7V.4Zr.4	AM	Im	0	0	0	1	0	0	0	0	0	0
CoFeMnTi1.7V1.4Zr.4	AM	Im	0	0	0	1	0	0	0	0	0	0
CoFeMnTi1.7V1.4Zr.8	AM	Im	0	0	0	1	0	0	0	0	0	0
CoFeMnTi2.0V.4Zr.4	AM	Im	0	0	0	1	0	0	0	0	0	0
CoFeMnTi2.0V2.4Zr.4	AM	Im	0	0	0	1	0	0	0	0	0	0
CoFeMnTi2.0V2.4Zr1.4	AM	Im	0	0	0	1	0	0	0	0	0	0
CoFeMnTi2.5V.4Zr.4	AM	Im	0	0	0	1	0	0	0	0	0	0
CoFeMnTi2.5V1.9Zr.4	AM	Im	0	0	0	1	0	0	0	0	0	0
CoFeMnTi2.5V1.9Zr2.4	AM	Im	0	0	0	1	0	0	0	0	0	0
CoFeNi	AM	FCC	0	0	1	0	0	0	0	0	0	0
CoFeNi	DC	FCC	0	0	1	0	0	0	0	0	0	0
CoFeNi	IM	FCC	0	0	1	0	0	0	0	0	0	0
CoFeNi	MA	FCC	0	0	1	0	0	0	0	0	0	0
CoFeNi	AC	FCC_SS	0	0	1	0	1	0	0	0	0	0
CoFeNi2V0.5Mo0.2	AC	FCC_SS	0	0	1	0	1	0	0	0	0	0
CoFeNiSi0.25	AC	FCC_SS	0	0	1	0	1	0	0	0	0	0
CoFeNiSi0.5	AC	Im	0	0	0	1	0	0	0	0	0	0
CoFeNiSi0.75	AC	Im	0	0	0	1	0	0	0	0	0	0
CoMnNi	AC	FCC_SS	0	0	1	0	1	0	0	0	0	0
CoNi	AC	FCC_SS	0	0	1	0	1	0	0	0	0	0
CoNiFeCrAl0.6Ti0.4	MA	BCC+FCC	0	1	1	0	0	0	0	0	0	0
Cr1.25Cu0.75MnFeNi	AC	BCC+FCC	0	1	1	0	0	0	0	0	0	0
Cr1.5Cu0.5MnFeNi	AC	BCC+FCC	0	1	1	0	0	0	0	0	0	0
Cr1.75Cu0.25MnFeNi	AC	BCC+FCC	0	1	1	0	0	0	0	0	0	0
Cr10Nb30Ti30Zr30	AC	BCC_SS	0	1	0	0	1	0	0	0	0	0
Cr20Fe6Co34Ni34Mo6	AC	FCC_SS	0	0	1	0	1	0	0	0	0	0
Cr26Mn20Fe20Co20Ni14	AC	FCC_SS	0	0	1	0	1	0	0	0	0	0
Cr2Cu2FeNi2Mn	AM	BCC+FCC	0	1	1	0	0	0	0	0	0	0
Cr2Cu2FeNiMn2	AM	BCC+FCC	0	1	1	0	0	0	0	0	0	0
Cr2CuFe2Mn2Ni2	AM	FCC	0	0	1	0	0	0	0	0	0	0
Cr2CuFe2NiMn	AM	BCC+FCC	0	1	1	0	0	0	0	0	0	0
Cr2MnFeNi	AC	BCC+FCC	0	1	1	0	0	0	0	0	0	0
CrCoCuFeNi	AC	FCC_SS	0	0	1	0	1	0	0	0	0	0
CrCoFeMnNiW	MA	BCC	0	1	0	0	0	0	0	0	0	0
CrCoFeNiMn	AC	FCC_SS	0	0	1	0	1	0	0	0	0	0
CrCu2Fe2Ni2Mn	AM	FCC	0	0	1	0	0	0	0	0	0	0
CrCu2Fe2NiMn2	AM	BCC+FCC	0	1	1	0	0	0	0	0	0	0
CrCuFeMn2Ni2	AM	FCC	0	0	1	0	0	0	0	0	0	0
CrCuFeMnNi	AC	BCC+FCC	0	1	1	0	0	0	0	0	0	0
CrCuFeMnNi	AM	BCC+FCC	0	1	1	0	0	0	0	0	0	0
CrCuFeMoNi	AM	FCC	0	0	1	0	0	0	0	0	0	0
CrFe1.5MnNi0.5	AM	FCC+Ïƒ	0	0	1	0	0	1	0	0	0	0
CrFeCoNiCu	AC	FCC_SS	0	0	1	0	1	0	0	0	0	0
CrFeCoNiCuTi0.5	AC	Im	0	0	0	1	0	0	0	0	0	0
CrFeMnNiTi	IC	FCC+Ïƒ+Im	0	0	1	1	0	1	0	0	0	0
CrFeMnV	AC	BCC_SS	0	1	0	0	1	0	0	0	0	0
CrFeMoTiW	LC	BCC+Ïƒ	0	1	0	0	0	1	0	0	0	0
CrFeNi	IM	BCC+FCC	0	1	1	0	0	0	0	0	0	0
CrFeTaVW	AC	Im	0	0	0	1	0	0	0	0	0	0
CrHfNbTiZr	AC	Im	0	0	0	1	0	0	0	0	0	0
CrMn0.3FeVCu0.06	AC	BCC+FCC	0	1	1	0	0	0	0	0	0	0
CrMn0.5FeVCu0.10	AC	BCC+FCC	0	1	1	0	0	0	0	0	0	0
CrMn0.7FeVCu0.14	AC	BCC+FCC	0	1	1	0	0	0	0	0	0	0
CrMnFeCoNi	AC	FCC_SS	0	0	1	0	1	0	0	0	0	0
CrMnFeVCu0.20	AC	BCC+FCC	0	1	1	0	0	0	0	0	0	0
CrMo0.5NbTa0.5TiZr	AM	BCC1+BCC2+Im	0	0	0	1	0	0	1	1	0	0
CrMoNbTaVW	PM	Im	0	0	0	1	0	0	0	0	0	0
CrMoNbTiV	AC	BCC_SS	0	1	0	0	1	0	0	0	0	0
CrMoNbTiW	PM	Im	0	0	0	1	0	0	0	0	0	0
CrMoNbTiZr	AC	Im	0	0	0	1	0	0	0	0	0	0
CrNbTiVZr	AC	Im	0	0	0	1	0	0	0	0	0	0
CrNbTiZr	AC	BCC_SS	0	1	0	0	1	0	0	0	0	0
CrTiV	MaS	BCC	0	1	0	0	0	0	0	0	0	0
CrTiVYZr	MaS	FCC	0	0	1	0	0	0	0	0	0	0
Cu0.25AlCoCrFeNiTi0.5	AC	BCC_SS	0	1	0	0	1	0	0	0	0	0
Cu0.5AlCoCrFeNiTi0.5	AC	BCC_SS	0	1	0	0	1	0	0	0	0	0
Fe17.8Co17.8Ni17.8Cr17.8Mn17.8Al11	AC	BCC+FCC	0	1	1	0	0	0	0	0	0	0
Fe18.2Co18.2Ni18.2Cr18.2Mn18.2Al9	AC	BCC+FCC	0	1	1	0	0	0	0	0	0	0
Fe18.4Co18.4Ni18.4Cr18.4Mn18.4Al8	AC	BCC+FCC	0	1	1	0	0	0	0	0	0	0
Fe18.6Co18.6Ni18.6Cr18.8Mn18.8Al7	AC	BCC+FCC	0	1	1	0	0	0	0	0	0	0
Fe18Co18Ni18Cr18Mn18Al10	AC	BCC+FCC	0	1	1	0	0	0	0	0	0	0
Fe19.2Co19.2Ni19.2Cr19.2Mn19.2Al4	AC	FCC_SS	0	0	1	0	1	0	0	0	0	0
Fe19.6Co19.6Ni19.6Cr19.6Mn19.6Al2	AC	FCC_SS	0	0	1	0	1	0	0	0	0	0
Fe19.96Mn19.96Ni19.96Co19.96Cr19.96C0.2	AC	FCC_SS	0	0	1	0	1	0	0	0	0	0
Fe19.96Mn19.96Ni19.96Co19.96Cr19.96C0.5	AC	FCC_SS	0	0	1	0	1	0	0	0	0	0
Fe19.96Mn19.96Ni19.96Co19.96Cr19.96C0.8	AC	FCC_SS	0	0	1	0	1	0	0	0	0	0
Fe20Co23Ni17Cr20Mn20	AC	FCC_SS	0	0	1	0	1	0	0	0	0	0
Fe20Co27Ni13Cr20Mn20	AC	FCC_SS	0	0	1	0	1	0	0	0	0	0
Fe22Co20Ni19Cr20Mn12Al7	AC	Im	0	0	0	1	0	0	0	0	0	0
Fe28Ni18Mn33Al21	AC	Im	0	0	0	1	0	0	0	0	0	0
Fe29Ni19Mn38Al14	AC	Im	0	0	0	1	0	0	0	0	0	0
Fe30Ni20Mn35Al15	AC	Im	0	0	0	1	0	0	0	0	0	0
Fe31Ni18Mn38Al13	AC	Im	0	0	0	1	0	0	0	0	0	0
Fe33.5Ni33.5Cr15Mn10Al3Ti5	AC	Im	0	0	0	1	0	0	0	0	0	0
Fe33.5Ni33.5Cr15Mn10Al4Ti4	AC	Im	0	0	0	1	0	0	0	0	0	0
Fe33.5Ni33.5Cr15Mn10Al5Ti3	AC	Im	0	0	0	1	0	0	0	0	0	0
Fe33Ni17Mn38Al12	AC	Im	0	0	0	1	0	0	0	0	0	0
Fe33Ni19Mn34Al14	AC	Im	0	0	0	1	0	0	0	0	0	0
Fe34Cr34Ni14Al14Co4	AC	Im	0	0	0	1	0	0	0	0	0	0
Fe34Ni16Mn39Al11	AC	Im	0	0	0	1	0	0	0	0	0	0
Fe36Co21Cr18Ni15Al10	AC	Im	0	0	0	1	0	0	0	0	0	0
Fe36Ni18Mn33Al13	AC	Im	0	0	0	1	0	0	0	0	0	0
Fe36Ni18Mn33Al13C1.26	AC	Im	0	0	0	1	0	0	0	0	0	0
Fe36Ni18Mn33Al13Ti2	AC	Im	0	0	0	1	0	0	0	0	0	0
Fe36Ni18Mn33Al13Ti4	AC	Im	0	0	0	1	0	0	0	0	0	0
Fe36Ni18Mn33Al13Ti6	AC	Im	0	0	0	1	0	0	0	0	0	0
Fe37.5Ni37.5Cr15Mn10	AC	BCC_SS	0	1	0	0	1	0	0	0	0	0
Fe37Mn45Co9Cr9	AC	FCC_SS	0	0	1	0	1	0	0	0	0	0
Fe40.4Ni11.3Mn34.8Al7.5Cr6C1.1	AC	FCC_SS	0	0	1	0	1	0	0	0	0	0
Fe40Mn27Ni26Co5Cr2	AC	FCC_SS	0	0	1	0	1	0	0	0	0	0
Fe40Mn40Co10Cr10	AC	FCC_SS	0	0	1	0	1	0	0	0	0	0
Fe45Cr10V10Co10Ni25	AC	FCC_SS	0	0	1	0	1	0	0	0	0	0
Fe45Cr10V10Co20Ni15	AC	FCC_SS	0	0	1	0	1	0	0	0	0	0
Fe45Cr10V10Co30Ni5	AC	Im	0	0	0	1	0	0	0	0	0	0
Fe45Cr10V10Co35	AC	Im	0	0	0	1	0	0	0	0	0	0
Fe50Mn30Co10Cr10	PM	FCC_SS	0	0	1	0	1	0	0	0	0	0
Fe50Mn30Co10Cr10	AC	Im	0	0	0	1	0	0	0	0	0	0
Fe68.25Mn27Al4.1Si0.52Nb0.05C0.08	AC	Im	0	0	0	1	0	0	0	0	0	0
Fe70.04Mn28Al1.6Si0.28C0.08	AC	Im	0	0	0	1	0	0	0	0	0	0
Fe73.03Mn25Al1.6Si0.24Nb0.05C0.08	AC	Im	0	0	0	1	0	0	0	0	0	0
FeCoCrAlCuNi	Coating	BCC+FCC	0	1	1	0	0	0	0	0	0	0
FeCoCrAlCuV0.2Ni	Coating	BCC+FCC	0	1	1	0	0	0	0	0	0	0
FeCoCrAlCuV0.5Ni	Coating	BCC+FCC	0	1	1	0	0	0	0	0	0	0
FeCoCrAlCuVNi	Coating	FCC_SS	0	0	1	0	1	0	0	0	0	0
FeCoNiCr	AC	Im	0	0	0	1	0	0	0	0	0	0
FeCoNiCrMn	AC	FCC_SS	0	0	1	0	1	0	0	0	0	0
FeCrCoMnNi	AC	FCC_SS	0	0	1	0	1	0	0	0	0	0
FeMnNi	AC	FCC_SS	0	0	1	0	1	0	0	0	0	0
FeMnNiCoCr	AC	FCC_SS	0	0	1	0	1	0	0	0	0	0
Hf0.4Nb1.54Ta1.54Ti0.89Zr0.64	AC	BCC_SS	0	1	0	0	1	0	0	0	0	0
Hf0.5Mo0.5NbTiZr	AC	BCC_SS	0	1	0	0	1	0	0	0	0	0
Hf0.5Mo0.5NbTiZrC0.1	AC	Im	0	0	0	1	0	0	0	0	0	0
Hf0.5Mo0.5NbTiZrC0.3	AC	Im	0	0	0	1	0	0	0	0	0	0
Hf0.5Nb0.5Ta0.5Ti1.5Zr	AC	BCC_SS	0	1	0	0	1	0	0	0	0	0
Hf0.75NbTa0.5Ti1.5Zr1.25	AC	BCC_SS	0	1	0	0	1	0	0	0	0	0
Hf1.375Nb0.25Ta0.25Ti1.75Zr1.375	AC	BCC_SS	0	1	0	0	1	0	0	0	0	0
HfMo0.25NbTaTiZr	AC	BCC_SS	0	1	0	0	1	0	0	0	0	0
HfMo0.5NbTaTiZr	AC	BCC_SS	0	1	0	0	1	0	0	0	0	0
HfMo0.5NbTiV0.5	AC	BCC_SS	0	1	0	0	1	0	0	0	0	0
HfMo0.5NbTiV0.5Si0.3	AC	BCC_SS	0	1	0	0	1	0	0	0	0	0
HfMo0.5NbTiV0.5Si0.5	AC	BCC_SS	0	1	0	0	1	0	0	0	0	0
HfMo0.5NbTiV0.5Si0.7	AC	BCC_SS	0	1	0	0	1	0	0	0	0	0
HfMo0.75NbTaTiZr	AC	BCC_SS	0	1	0	0	1	0	0	0	0	0
HfMoNbTaTi	AC	BCC_SS	0	1	0	0	1	0	0	0	0	0
HfMoNbTaTiZr	AC	BCC_SS	0	1	0	0	1	0	0	0	0	0
HfMoNbTaZr	AC	BCC_SS	0	1	0	0	1	0	0	0	0	0
HfMoNbTiZr	AC	BCC_SS	0	1	0	0	1	0	0	0	0	0
HfMoTaTiZr	AC	BCC_SS	0	1	0	0	1	0	0	0	0	0
HfNb0.18Ta0.18Ti1.27Zr	AC	BCC_SS	0	1	0	0	1	0	0	0	0	0
HfNbTaTiZr	AC	BCC_SS	0	1	0	0	1	0	0	0	0	0
HfNbTaTiZrMoW	AC	BCC_SS	0	1	0	0	1	0	0	0	0	0
HfNbTaTiZrW	AC	BCC_SS	0	1	0	0	1	0	0	0	0	0
HfNbTaZr	AC	BCC_SS	0	1	0	0	1	0	0	0	0	0
HfNbTi	AC	BCC_SS	0	1	0	0	1	0	0	0	0	0
HfNbTiVZr	AM	BCC	0	1	0	0	0	0	0	0	0	0
HfNbTiVZr	AC	BCC_SS	0	1	0	0	1	0	0	0	0	0
HfNbTiZr	AC	BCC_SS	0	1	0	0	1	0	0	0	0	0
HfNbZr	Sputtering	BCC	0	1	0	0	0	0	0	0	0	0
HfTaTiZr	AC	BCC_SS	0	1	0	0	1	0	0	0	0	0
Mo0.1NbTiV0.3Zr	AC	BCC_SS	0	1	0	0	1	0	0	0	0	0
Mo0.3NbTiV0.3Zr	AC	BCC_SS	0	1	0	0	1	0	0	0	0	0
Mo0.3NbTiVZr	AC	BCC_SS	0	1	0	0	1	0	0	0	0	0
Mo0.5NbHf0.5ZrTi	AC	BCC_SS	0	1	0	0	1	0	0	0	0	0
Mo0.5NbHf0.5ZrTiSi0.1	AC	BCC_SS	0	1	0	0	1	0	0	0	0	0
Mo0.5NbHf0.5ZrTiSi0.3	AC	Im	0	0	0	1	0	0	0	0	0	0
Mo0.5NbHf0.5ZrTiSi0.5	AC	Im	0	0	0	1	0	0	0	0	0	0
Mo0.5NbHf0.5ZrTiSi0.7	AC	Im	0	0	0	1	0	0	0	0	0	0
Mo0.5NbHf0.5ZrTiSi0.9	AC	Im	0	0	0	1	0	0	0	0	0	0
Mo0.5NbTiV0.3Zr	AC	BCC_SS	0	1	0	0	1	0	0	0	0	0
Mo0.5NbTiVZr	AC	BCC_SS	0	1	0	0	1	0	0	0	0	0
Mo0.7NbTiV0.3Zr	AC	BCC_SS	0	1	0	0	1	0	0	0	0	0
Mo0.7NbTiVZr	AC	BCC_SS	0	1	0	0	1	0	0	0	0	0
Mo1.3NbTiV0.3Zr	AC	BCC_SS	0	1	0	0	1	0	0	0	0	0
Mo1.3NbTiVZr	AC	BCC_SS	0	1	0	0	1	0	0	0	0	0
Mo1.5NbHfZrTi	AC	BCC_SS	0	1	0	0	1	0	0	0	0	0
Mo1.5NbTiV0.3Zr	AC	BCC_SS	0	1	0	0	1	0	0	0	0	0
MoNb0.5HfZrTi	AC	BCC_SS	0	1	0	0	1	0	0	0	0	0
MoNb1.5HfZrTi	AC	BCC_SS	0	1	0	0	1	0	0	0	0	0
MoNbHf0.5ZrTi	AC	BCC_SS	0	1	0	0	1	0	0	0	0	0
MoNbHf1.5ZrTi	AC	BCC_SS	0	1	0	0	1	0	0	0	0	0
MoNbHfZr0.5Ti	AC	BCC_SS	0	1	0	0	1	0	0	0	0	0
MoNbHfZr1.5Ti	AC	BCC_SS	0	1	0	0	1	0	0	0	0	0
MoNbHfZrTi	AC	BCC_SS	0	1	0	0	1	0	0	0	0	0
MoNbHfZrTi0.5	AC	BCC_SS	0	1	0	0	1	0	0	0	0	0
MoNbHfZrTi1.5	AC	BCC_SS	0	1	0	0	1	0	0	0	0	0
MoNbTaTi0.25W	AC	BCC_SS	0	1	0	0	1	0	0	0	0	0
MoNbTaTi0.5W	AC	BCC_SS	0	1	0	0	1	0	0	0	0	0
MoNbTaTi0.75W	AC	BCC_SS	0	1	0	0	1	0	0	0	0	0
MoNbTaTiV	AC	BCC_SS	0	1	0	0	1	0	0	0	0	0
MoNbTaTiV	PM	BCC_SS	0	1	0	0	1	0	0	0	0	0
MoNbTaTiW	AC	BCC_SS	0	1	0	0	1	0	0	0	0	0
MoNbTaTiZr	AC	BCC_SS	0	1	0	0	1	0	0	0	0	0
MoNbTaV	AC	BCC_SS	0	1	0	0	1	0	0	0	0	0
MoNbTaVW	AM	BCC	0	1	0	0	0	0	0	0	0	0
MoNbTaVW	AC	BCC_SS	0	1	0	0	1	0	0	0	0	0
MoNbTaVW	PM	Im	0	0	0	1	0	0	0	0	0	0
MoNbTaW	AM	BCC	0	1	0	0	0	0	0	0	0	0
MoNbTaW	AC	BCC_SS	0	1	0	0	1	0	0	0	0	0
MoNbTiV	AC	BCC_SS	0	1	0	0	1	0	0	0	0	0
MoNbTiV0.3Zr	AC	BCC_SS	0	1	0	0	1	0	0	0	0	0
MoNbTiVZr	AC	BCC_SS	0	1	0	0	1	0	0	0	0	0
MoNbV0.5TiZr	SC	BCC	0	1	0	0	0	0	0	0	0	0
MoTaTiV	AC	BCC_SS	0	1	0	0	1	0	0	0	0	0
Nb0.5TaTiZr1.5	AC	BCC_SS	0	1	0	0	1	0	0	0	0	0
Nb1.5TaTiZr0.5	AC	BCC_SS	0	1	0	0	1	0	0	0	0	0
Nb42Mo20Ti13Cr12V12Ta1	PM	Im	0	0	0	1	0	0	0	0	0	0
NbCrMo0.5Ta0.5TiZr	AC	Im	0	0	0	1	0	0	0	0	0	0
NbMoTa	PM	BCC_SS	0	1	0	0	1	0	0	0	0	0
NbMoTaW	AC	BCC_SS	0	1	0	0	1	0	0	0	0	0
NbMoTaWVTi	PM	BCC+FCC	0	1	1	0	0	0	0	0	0	0
NbTa0.2Ti1.8Zr	AC	BCC_SS	0	1	0	0	1	0	0	0	0	0
NbTa0.4Ti1.6Zr	AC	BCC_SS	0	1	0	0	1	0	0	0	0	0
NbTa0.6Ti1.4Zr	AC	BCC_SS	0	1	0	0	1	0	0	0	0	0
NbTa0.8Ti1.2Zr	AC	BCC_SS	0	1	0	0	1	0	0	0	0	0
NbTaTi	AC	BCC_SS	0	1	0	0	1	0	0	0	0	0
NbTaTi30Zr	AC	BCC_SS	0	1	0	0	1	0	0	0	0	0
NbTaTi35Zr	AC	BCC_SS	0	1	0	0	1	0	0	0	0	0
NbTaTi40Zr	AC	BCC_SS	0	1	0	0	1	0	0	0	0	0
NbTaTi45Zr	AC	BCC_SS	0	1	0	0	1	0	0	0	0	0
NbTaTiV	AC	BCC_SS	0	1	0	0	1	0	0	0	0	0
NbTaTiZr	AC	BCC_SS	0	1	0	0	1	0	0	0	0	0
NbTiV0.3Zr	AC	BCC_SS	0	1	0	0	1	0	0	0	0	0
NbTiV2Zr	AC	BCC_SS	0	1	0	0	1	0	0	0	0	0
NbTiV3Zr	AC	BCC_SS	0	1	0	0	1	0	0	0	0	0
NbTiV4Zr	AC	BCC_SS	0	1	0	0	1	0	0	0	0	0
NbTiV5Zr	AC	BCC_SS	0	1	0	0	1	0	0	0	0	0
NbTiVTa	AC	BCC_SS	0	1	0	0	1	0	0	0	0	0
NbTiVZr	AC	BCC_SS	0	1	0	0	1	0	0	0	0	0
NbTiZr	AC	BCC_SS	0	1	0	0	1	0	0	0	0	0
Ni1.5Co1.5CrFeTi0.5	AC	BCC_SS	0	1	0	0	1	0	0	0	0	0
Ni14Fe20Cr26Co20Mn20	AC	BCC+FCC	0	1	1	0	0	0	0	0	0	0
Ni18.5Fe18.5Cr18.5Co26Mn18.5	AC	FCC_SS	0	0	1	0	1	0	0	0	0	0
Ni30Co30Cr10Fe10Al18W2	AC	Im	0	0	0	1	0	0	0	0	0	0
Ni46Co22Al12Cr8Fe8Ti3Mo1	PM	Im	0	0	0	1	0	0	0	0	0	0
NiCoFeCrAl0.59	AC	FCC_SS	0	0	1	0	1	0	0	0	0	0
NiCoFeCrAl0.70	AC	BCC+FCC	0	1	1	0	0	0	0	0	0	0
NiCoFeCrAl0.75	AC	BCC+FCC	0	1	1	0	0	0	0	0	0	0
NiCoFeCrAl1.0	AC	BCC+FCC	0	1	1	0	0	0	0	0	0	0
NiCoFeCrAl1.21	AC	BCC+FCC	0	1	1	0	0	0	0	0	0	0
NiCoFeCrAl1.5	AC	BCC_SS	0	1	0	0	1	0	0	0	0	0
NiFeCrCoMn	AC	FCC_SS	0	0	1	0	1	0	0	0	0	0
Re10Nb30Ti30Zr30	AC	Im	0	0	0	1	0	0	0	0	0	0
Ta0.4ZrHfTi	AC	BCC_SS	0	1	0	0	1	0	0	0	0	0
Ta0.5ZrHfTi	AC	BCC_SS	0	1	0	0	1	0	0	0	0	0
Ta0.6ZrHfTi	AC	BCC_SS	0	1	0	0	1	0	0	0	0	0
Ta10Nb30Ti30Zr30	AC	BCC_SS	0	1	0	0	1	0	0	0	0	0
Ti1.89CrNbV0.56	AC	BCC_SS	0	1	0	0	1	0	0	0	0	0
Ti20Zr15Hf15Ni20Co15Cu15	AC	Im	0	0	0	1	0	0	0	0	0	0
Ti25Zr25Nb25Ta25	AC	BCC_SS	0	1	0	0	1	0	0	0	0	0
Ti25Zr25Ni16.67Co16.67Cu16.67	AC	Im	0	0	0	1	0	0	0	0	0	0
Ti2ZrHf0.5V	AC	BCC_SS	0	1	0	0	1	0	0	0	0	0
Ti2ZrHf0.5VNb	AC	BCC_SS	0	1	0	0	1	0	0	0	0	0
Ti2ZrHf0.5VNb0.25	AC	BCC_SS	0	1	0	0	1	0	0	0	0	0
Ti2ZrHf0.5VNb0.5	AC	BCC_SS	0	1	0	0	1	0	0	0	0	0
Ti2ZrHf0.5VNb0.75	AC	BCC_SS	0	1	0	0	1	0	0	0	0	0
Ti30Zr10Hf10Ni30Co10Cu10	AC	Im	0	0	0	1	0	0	0	0	0	0
Ti30Zr20Ni30Co10Cu10	AC	Im	0	0	0	1	0	0	0	0	0	0
Ti30Zr25Nb25Ta20	AC	BCC_SS	0	1	0	0	1	0	0	0	0	0
Ti35Zr25Nb25Ta15	AC	BCC_SS	0	1	0	0	1	0	0	0	0	0
Ti40Zr10Ni40Co5Cu5	AC	Im	0	0	0	1	0	0	0	0	0	0
Ti40Zr25Nb25Ta10	AC	BCC_SS	0	1	0	0	1	0	0	0	0	0
Ti45Zr25Nb25Ta5	AC	BCC_SS	0	1	0	0	1	0	0	0	0	0
TiZrHfCr0.2Mo	AC	BCC_SS	0	1	0	0	1	0	0	0	0	0
TiZrNbMo	AC	BCC_SS	0	1	0	0	1	0	0	0	0	0
TiZrNbMoV	AC	BCC_SS	0	1	0	0	1	0	0	0	0	0
TiZrNbMoV0.25	AC	BCC_SS	0	1	0	0	1	0	0	0	0	0
TiZrNbMoV0.5	AC	BCC_SS	0	1	0	0	1	0	0	0	0	0
TiZrNbMoV0.75	AC	BCC_SS	0	1	0	0	1	0	0	0	0	0
TiZrNbMoV1.5	AC	BCC_SS	0	1	0	0	1	0	0	0	0	0
TiZrNbMoV2	AC	BCC_SS	0	1	0	0	1	0	0	0	0	0
TiZrNbMoV3	AC	BCC_SS	0	1	0	0	1	0	0	0	0	0
TiZrNbTa	AC	BCC_SS	0	1	0	0	1	0	0	0	0	0
TiZrNbV	AC	BCC_SS	0	1	0	0	1	0	0	0	0	0
TiZrNbVMo1.7	AC	BCC_SS	0	1	0	0	1	0	0	0	0	0
TiZrNbVMo2.0	AC	BCC_SS	0	1	0	0	1	0	0	0	0	0
V10Cr10Fe45Co10Ni25	AC	FCC_SS	0	0	1	0	1	0	0	0	0	0
V10Cr10Fe45Co20Ni15	AC	FCC_SS	0	0	1	0	1	0	0	0	0	0
V10Cr10Fe45Co30Ni5	AC	BCC+FCC	0	1	1	0	0	0	0	0	0	0
V10Cr10Fe45Co35	AC	BCC+FCC	0	1	1	0	0	0	0	0	0	0
V10Cr15Mn5Fe35Co10Ni25	AC	FCC_SS	0	0	1	0	1	0	0	0	0	0
VCrFeTa0.1W0.1	AC	BCC_SS	0	1	0	0	1	0	0	0	0	0
VCrFeTa0.2W0.2	AC	BCC_SS	0	1	0	0	1	0	0	0	0	0
VCrFeTa0.3W0.3	AC	BCC_SS	0	1	0	0	1	0	0	0	0	0
VCrFeTa0.4W0.4	AC	Im	0	0	0	1	0	0	0	0	0	0
VNbMoTaW	AC	BCC_SS	0	1	0	0	1	0	0	0	0	0
W0.16NbMoTa	PM	BCC_SS	0	1	0	0	1	0	0	0	0	0
W0.33NbMoTa	PM	BCC_SS	0	1	0	0	1	0	0	0	0	0
W0.53NbMoTa	PM	BCC_SS	0	1	0	0	1	0	0	0	0	0
Zr2.0TiHfVNb2.0	AC	BCC_SS	0	1	0	0	1	0	0	0	0	0
ZrTiHfCuNiFe	AC	BCC_SS	0	1	0	0	1	0	0	0	0	0
ZrTiHfNb0.5Mo0.5	AC	BCC_SS	0	1	0	0	1	0	0	0	0	0
ZrTiHfNb0.5Ta0.5	AC	BCC_SS	0	1	0	0	1	0	0	0	0	0
ZrTiHfV0.5Nb0.5	AC	BCC_SS	0	1	0	0	1	0	0	0	0	0
Al0.5CoCrCuFeNi	AM	FCC	0	0	1	0	0	0	0	0	0	0
Al0.5CoCrCuFeNiTi	AM	FCC+BCC+IM	0	1	1	1	0	0	0	0	0	0
Al0.5CoCrCuFeNiTi0.2	AM	FCC	0	0	1	0	0	0	0	0	0	0
Al0.5CoCrCuFeNiTi0.4	AM	BCC+FCC	0	1	1	0	0	0	0	0	0	0
Al0.5CoCrCuFeNiTi0.6	AM	BCC+FCC	0	1	1	0	0	0	0	0	0	0
Al0.5CoCrCuFeNiTi0.8	AM	FCC+BCC+IM	0	1	1	1	0	0	0	0	0	0
Al0.5CoCrCuFeNiTi1.2	AM	FCC+BCC+IM	0	1	1	1	0	0	0	0	0	0
Al0.5CoCrCuFeNiTi1.4	AM	FCC+BCC+IM	0	1	1	1	0	0	0	0	0	0
Al0.5CoCrCuFeNiTi1.6	AM	FCC+BCC+IM	0	1	1	1	0	0	0	0	0	0
Al0.5CoCrCuFeNiTi1.8	AM	FCC+BCC+IM	0	1	1	1	0	0	0	0	0	0
Al0.5CoCrCuFeNiTi2.0	AM	FCC+BCC+IM	0	1	1	1	0	0	0	0	0	0
Al0.25CoFeNi	AM	FCC	0	0	1	0	0	0	0	0	0	0
Al0.2Co1.5CrFeNi1.5Ti	AM	FCC+IM	0	0	1	1	0	0	0	0	0	0
Al0.2Co1.5CrFeNi1.5Ti0.5	AM	FCC	0	0	1	0	0	0	0	0	0	0
Al0.2CrCuFeNi2.0	AM	FCC	0	0	1	0	0	0	0	0	0	0
Al0.375CoCrFeNi	AM	FCC	0	0	1	0	0	0	0	0	0	0
Al0.3CoFeNi	AM	FCC	0	0	1	0	0	0	0	0	0	0
Al0.41NiCoFeCr	AM	FCC+BCC	0	1	1	0	0	0	0	0	0	0
Al0.4CoFeNiTi0.6	AM	IM	0	0	0	1	0	0	0	0	0	0
Al0.4CrCuFeNi2.0	AM	FCC	0	0	1	0	0	0	0	0	0	0
Al0.57NiCoFeCr	AM	FCC+BCC+IM	0	1	1	1	0	0	0	0	0	0
Al0.5Co1.5CrFeNi1.5	AM	FCC+IM	0	0	1	1	0	0	0	0	0	0
Al0.5CoCrCuFeNiTi	AM	FCC+BCC+IM	0	1	1	1	0	0	0	0	0	0
Al0.5CoCrCuFeNiTi0.2	AM	FCC	0	0	1	0	0	0	0	0	0	0
Al0.5CoCrCuFeNiTi0.4	AM	FCC+BCC+IM	0	1	1	1	0	0	0	0	0	0
Al0.5CoCrCuFeNiTi0.6	AM	FCC+BCC+IM	0	1	1	1	0	0	0	0	0	0
Al0.5CoCrCuFeNiTi0.8	AM	FCC+BCC+IM	0	1	1	1	0	0	0	0	0	0
Al0.5CoCrCuFeNiTi1.2	AM	FCC+BCC+IM	0	1	1	1	0	0	0	0	0	0
Al0.5CoCrCuFeNiTi1.4	AM	FCC+BCC+IM	0	1	1	1	0	0	0	0	0	0
Al0.5CoCrCuFeNiTi1.6	AM	FCC+BCC+IM	0	1	1	1	0	0	0	0	0	0
Al0.5CoCrCuFeNiTi1.8	AM	FCC+BCC+IM	0	1	1	1	0	0	0	0	0	0
Al0.5CoCrCuFeNiTi2.0	AM	FCC+BCC+IM	0	1	1	1	0	0	0	0	0	0
Al0.5CoCrFeNi	AM	FCC+BCC	0	1	1	0	0	0	0	0	0	0
Al0.5CoFeNi	AM	FCC+BCC	0	1	1	0	0	0	0	0	0	0
Al0.6CoCrFeNi	AM	FCC+BCC	0	1	1	0	0	0	0	0	0	0
Al0.6CoCrFeNi2.1	AM	FCC+IM	0	0	1	1	0	0	0	0	0	0
Al0.6CrCuFeNi2.0	AM	FCC	0	0	1	0	0	0	0	0	0	0
Al0.74NiCoFeCr	AM	FCC+BCC+IM	0	1	1	1	0	0	0	0	0	0
Al0.75CoCrFeNi	AM	FCC+BCC	0	1	1	0	0	0	0	0	0	0
Al0.75CoFeNi	AM	FCC+BCC	0	1	1	0	0	0	0	0	0	0
Al0.7CoCrFe2Ni	AM	BCC+IM	0	1	0	1	0	0	0	0	0	0
Al0.7CoCrFeNi	AM	BCC+FCC+IM	0	1	1	1	0	0	0	0	0	0
Al0.7CoCrFeNi2.1	AM	FCC+IM	0	0	1	1	0	0	0	0	0	0
Al0.7CoCrNi2.3	AM	FCC+IM+BCC	0	1	1	1	0	0	0	0	0	0
Al0.85CoCrFeNi2.1	AM	FCC+IM	0	0	1	1	0	0	0	0	0	0
Al0.875CoCrFeNi	AM	FCC+BCC	0	1	1	0	0	0	0	0	0	0
Al0.8CoCrNi2.2	AM	FCC+IM+BCC	0	1	1	1	0	0	0	0	0	0
Al0.8CrCuFeNi2.0	AM	FCC	0	0	1	0	0	0	0	0	0	0
Al0.92NiCoFeCr	AM	BCC+IM	0	1	0	1	0	0	0	0	0	0
Al0.9CoCrNi2.1	AM	FCC+IM+BCC	0	1	1	1	0	0	0	0	0	0
Al1.125Ti1.125NiCuFe0.75	AM	FCC+IM	0	0	1	1	0	0	0	0	0	0
Al1.12NiCoFeCr	AM	BCC+IM	0	1	0	1	0	0	0	0	0	0
Al1.1CoCrFeNi2.1	AM	IM	0	0	0	1	0	0	0	0	0	0
Al1.25CoCrFeNi	AM	BCC	0	1	0	0	0	0	0	0	0	0
Al1.2CrCuFeNi2.0	AM	BCC	0	1	0	0	0	0	0	0	0	0
Al1.33NiCoFeCr	AM	BCC+IM	0	1	0	1	0	0	0	0	0	0
Al1.5CoCrFeNi	AM	BCC	0	1	0	0	0	0	0	0	0	0
Al2.0CoCrFeNi	AM	BCC	0	1	0	0	0	0	0	0	0	0
Al2.75CoCrFeNi	AM	BCC+IM	0	1	0	1	0	0	0	0	0	0
AlCo0.2CrFeNi2.8	AM	FCC+IM	0	0	1	1	0	0	0	0	0	0
AlCo0.4CrFeNi2.6	AM	FCC+IM	0	0	1	1	0	0	0	0	0	0
AlCo0.6CrFeNi2.4	AM	FCC+IM	0	0	1	1	0	0	0	0	0	0
AlCo0.8CrFeNi2.2	AM	FCC+IM	0	0	1	1	0	0	0	0	0	0
AlCoCrCuFeNi	AM	BCC+FCC	0	1	1	0	0	0	0	0	0	0
AlCoCrCuNiTi	AM	IM	0	0	0	1	0	0	0	0	0	0
AlCoCrFeNi	sintering	FCC+BCC	0	1	1	0	0	0	0	0	0	0
AlCoCrFeNi2.0	AM	FCC+IM	0	0	1	1	0	0	0	0	0	0
AlCoCrFeNi2.1	AM	FCC+IM	0	0	1	1	0	0	0	0	0	0
AlCoCrFeNi2.2	AM	FCC+IM	0	0	1	1	0	0	0	0	0	0
AlCoCrFeNiTi	AM	BCC	0	1	0	0	0	0	0	0	0	0
AlCoCrFeNiTi0.5	AM	BCC	0	1	0	0	0	0	0	0	0	0
AlCoCrFeNiTi1.5	AM	BCC+IM	0	1	0	1	0	0	0	0	0	0
AlCoCrNi2.0	AM	FCC+IM+BCC	0	1	1	1	0	0	0	0	0	0
AlCoFeNi	AM	BCC	0	1	0	0	0	0	0	0	0	0
AlCrCuFeNi2.0	AM	BCC	0	1	0	0	0	0	0	0	0	0
AlCrFeCoNi	AM	BCC	0	1	0	0	0	0	0	0	0	0
AlCrFeCoNiCu	AM	BCC+FCC	0	1	1	0	0	0	0	0	0	0
AlCrFeCoNiCuTi	AM	BCC+FCC+IM	0	1	1	1	0	0	0	0	0	0
AlCrFeCuNi	AM	FCC+BCC+IM	0	1	1	1	0	0	0	0	0	0
AlCrFeCuNi0.6	AM	FCC+BCC+IM	0	1	1	1	0	0	0	0	0	0
AlCrFeCuNi0.8	AM	FCC+BCC+IM	0	1	1	1	0	0	0	0	0	0
AlCrFeCuNi1.2	AM	FCC+BCC	0	1	1	0	0	0	0	0	0	0
AlCrFeCuNi1.4	AM	FCC+BCC	0	1	1	0	0	0	0	0	0	0
AlCrFeNi	AM	BCC+IM	0	1	0	1	0	0	0	0	0	0
AlCrFeNi3.0	AM	FCC+IM	0	0	1	1	0	0	0	0	0	0
AlTiCrFeNiCu	AM	BCC+P+IM	0	1	0	1	0	0	0	0	0	0
AlTiNiCu	AM	FCC	0	0	1	0	0	0	0	0	0	0
AlTiNiCuFe	AM	FCC+IM	0	0	1	1	0	0	0	0	0	0
Co1.5CrFeNi1.5Ti	AM	FCC+IM	0	0	1	1	0	0	0	0	0	0
Co1.5CrFeNi1.5Ti0.5	AM	FCC+IM	0	0	1	1	0	0	0	0	0	0
CoCrCuFeNiTi	AM	FCC+IM	0	0	1	1	0	0	0	0	0	0
CoCrCuFeNiTi0.5	AM	FCC	0	0	1	0	0	0	0	0	0	0
CoCrCuFeNiTi0.8	AM	FCC+IM	0	0	1	1	0	0	0	0	0	0
CoCrFeNiTiAl	AM	BCC+IM	0	1	0	1	0	0	0	0	0	0
CoCrFeNiTiAl0.5	AM	BCC+IM	0	1	0	1	0	0	0	0	0	0
CoCrFeNiTiAl1.5	AM	BCC	0	1	0	0	0	0	0	0	0	0
CoCrFeNiTiAl2.0	AM	BCC	0	1	0	0	0	0	0	0	0	0
CrCoNi	AM	FCC	0	0	1	0	0	0	0	0	0	0
Cu0.25AlCoCrFeNiTi0.5	AM	BCC	0	1	0	0	0	0	0	0	0	0
Cu0.5AlCoCrFeNiTi0.5	AM	BCC	0	1	0	0	0	0	0	0	0	0
Cu0.5CoCrFeNi	AM	FCC+IM	0	0	1	1	0	0	0	0	0	0
CuCoNiCrAl0.3Fe	AM	FCC	0	0	1	0	0	0	0	0	0	0
CuCoNiCrAl0.5Fe	AM	FCC	0	0	1	0	0	0	0	0	0	0
CuCoNiCrAl0.8Fe	AM	FCC+BCC	0	1	1	0	0	0	0	0	0	0
CuCoNiCrAl1.3Fe	AM	FCC+BCC	0	1	1	0	0	0	0	0	0	0
CuCoNiCrAl1.5Fe	AM	FCC+BCC	0	1	1	0	0	0	0	0	0	0
CuCoNiCrAl1.8Fe	AM	FCC+BCC	0	1	1	0	0	0	0	0	0	0
CuCoNiCrAl2.0Fe	AM	FCC+BCC	0	1	1	0	0	0	0	0	0	0
CuCoNiCrAl2.3Fe	AM	FCC+BCC	0	1	1	0	0	0	0	0	0	0
CuCoNiCrAl2.5Fe	AM	FCC+BCC	0	1	1	0	0	0	0	0	0	0
CuCoNiCrAl2.8Fe	AM	BCC	0	1	0	0	0	0	0	0	0	0
CuCoNiCrAl3.0Fe	AM	BCC	0	1	0	0	0	0	0	0	0	0
CuCoNiCrAlFe	AM	FCC+BCC	0	1	1	0	0	0	0	0	0	0
CuCoNiCrFe	AM	FCC	0	0	1	0	0	0	0	0	0	0
CuCoNiCrFeAl	AM	FCC+BCC	0	1	1	0	0	0	0	0	0	0
CuCoNiCrFeAl0.5	AM	FCC	0	0	1	0	0	0	0	0	0	0
CuCoNiCrFeAl1.5	AM	FCC+BCC	0	1	1	0	0	0	0	0	0	0
CuCoNiCrFeAl2.0	AM	FCC+BCC	0	1	1	0	0	0	0	0	0	0
CuCoNiCrFeAl2.5	AM	FCC+BCC	0	1	1	0	0	0	0	0	0	0
CuCoNiCrFeAl3.0	AM	BCC	0	1	0	0	0	0	0	0	0	0
Fe20Co20Cr23.5Ni23.5Al13	AM	FCC	0	0	1	0	0	0	0	0	0	0
FeCoCrNi	AM	FCC	0	0	1	0	0	0	0	0	0	0
FeCoCrNi2.1Al	AM	FCC+IM	0	0	1	1	0	0	0	0	0	0
FeCoCuNi	AM	FCC	0	0	1	0	0	0	0	0	0	0
FeCoNi	AM	FCC	0	0	1	0	0	0	0	0	0	0
FeCoNi2.05Al0.95	AM	FCC+BCC	0	1	1	0	0	0	0	0	0	0
FeCoNiCuAl	AM	BCC+FCC	0	1	1	0	0	0	0	0	0	0
FeCoNiCuAlCr	AM	BCC+FCC	0	1	1	0	0	0	0	0	0	0
FeCoNiCuAlTi	AM	BCC+FCC	0	1	1	0	0	0	0	0	0	0
FeCrNiCoAl	AM	BCC	0	1	0	0	0	0	0	0	0	0
FeCrNiCoAl0.75Cu0.5	AM	FCC+BCC	0	1	1	0	0	0	0	0	0	0
FeCrNiCoAl0.7Cu0.5	AM	FCC+BCC	0	1	1	0	0	0	0	0	0	0
FeCrNiCoAl0.8Cu0.5	AM	FCC+BCC	0	1	1	0	0	0	0	0	0	0
FeCrNiCoAl0.9Cu0.5	AM	FCC+BCC	0	1	1	0	0	0	0	0	0	0
FeCrNiCoAlCu0.1	AM	BCC	0	1	0	0	0	0	0	0	0	0
FeCrNiCoAlCu0.5	AM	BCC	0	1	0	0	0	0	0	0	0	0
FeNiCrCoAl	AM	BCC	0	1	0	0	0	0	0	0	0	0
FeNiCrCoAl1.5	AM	BCC	0	1	0	0	0	0	0	0	0	0
FeNiCrCoAl2.0	AM	BCC	0	1	0	0	0	0	0	0	0	0
FeNiCrCoAl2.5	AM	BCC	0	1	0	0	0	0	0	0	0	0
FeNiCrCoAl3.0	AM	BCC	0	1	0	0	0	0	0	0	0	0
FeNiCrCuAl	AM	FCC+BCC	0	1	1	0	0	0	0	0	0	0
FeNiCrCuCo	AM	FCC	0	0	1	0	0	0	0	0	0	0
Ti0.5CrFeCoNiAl0.25Cu0.75	AM	FCC	0	0	1	0	0	0	0	0	0	0
Ti0.5CrFeCoNiAl0.5Cu0.5	AM	FCC+BCC	0	1	1	0	0	0	0	0	0	0
Ti0.5CrFeCoNiAl0.75Cu0.25	AM	BCC	0	1	0	0	0	0	0	0	0	0
Ti0.5CrFeCoNiCu	AM	FCC	0	0	1	0	0	0	0	0	0	0

## Sheet: dataset-3
Alloys	Hardness
Al0.10CoCrFeMnNi	180
Al0.20CoCrFeMnNi	171
Al0.25CoCrFeNi	110
Al0.25CoFeNi	138
Al0.25MoNbTiV	460
Al0.2Co1.5CrFeNi1.5Ti	717
Al0.2Co1.5CrFeNi1.5	487
Al0.375CoCrFeNi	196
Al0.38CoCrFeMnNi	182
Al0.3CoCrCuFe	180
Al0.3CoCrCuFeNi	180
Al0.3CrFe1.5MnNi0.6	297
Al0.3HfNbTaTiZr	353
Al0.3NbTa0.8Ti1.4V0.2Zr1.3	490
Al0.3NbTaTi1.4Zr1.3	500
Al0.43CoCrFeMnNi	183
Al0.49CoCrFeMnNi	220
Al0.4Hf0.6NbTaTiZr	500
Al0.56CoCrFeMnNi	278
Al0.5CoCrCuFe	207
Al0.5CoCrCuFeNi	210
Al0.5CoCrCuFeNiTi	636
Al0.5CoCrCuFeNiTi0.2	272
Al0.5CoCrCuFeNiTi0.4	321
Al0.5CoCrCuFeNiTi0.6	458
Al0.5CoCrCuFeNiTi0.8	590
Al0.5CoCrCuFeNiTi1.2	646
Al0.5CoCrCuFeNiTi1.4	664
Al0.5CoCrCuFeNiTi1.6	657
Al0.5CoCrCuFeNiTi1.8	667
Al0.5CoCrCuFeNiTi2	696
Al0.5CoCrCuFeNiV0.2	204
Al0.5CoCrCuFeNiV0.4	231
Al0.5CoCrCuFeNiV0.6	328
Al0.5CoCrCuFeNiV0.8	447
Al0.5CoCrCuFeNiV1.0	639
Al0.5CoCrCuFeNiV1.2	579
Al0.5CoCrCuFeNiV1.4	577
Al0.5CoCrCuFeNiV1.6	594
Al0.5CoCrCuFeNiV1.8	597
Al0.5CoCrCuFeNiV2.0	587
Al0.5CoCrFeMo0.5Ni	425
Al0.5CoCrFeNi	159
Al0.5CoFeNi	212
Al0.5CrFe1.5MnNi0.5	396
Al0.5HfNbTaTiZr	396
Al0.5MoNbTiV	487
Al0.5NbTa0.8Ti1.5V0.2Zr	530
Al0.62CoCrFeMnNi	405
Al0.68CoCrFeMnNi	486
Al0.75CoCrFeMnNi	530
Al0.75CoCrFeNi	388
Al0.75CoFeNi	385
Al0.75HfNbTaTiZr	427
Al0.75MoNbTiV	517
Al0.7Co0.3CrFeNi	624
Al0.81CoCrFeMnNi	539
Al0.875CoCrFeNi	538
Al0.88CoCrFeMnNi	533
Al0.8CoCrCuFe	271
Al0.8CoCrCuFeNi	270
Al0.95CoCrFeMnNi	535
Al1.125CuFe0.75NiTi1.1	516
Al1.25CoCrFeMnNi	539
Al1.25CoCrFeNi	499
Al1.3CoCrCuFe	476
Al1.3CoCrCuFeNi	470
Al1.5CoCrCuFe	510
Al1.5CoCrCuFeNi	506
Al1.5CoCrFeMo0.5Ni	655
Al1.5CoCrFeNi	517
Al1.8CoCrCuFe	557
Al1.8CoCrCuFeNi	650
Al10.1Co18Cr18Fe18Ni18Mn18	278
Al10.4Co20.8Cr20.8Fe20.8Ni20.8Mn6.3	176
Al10.7Cr17.9Cu17.9Fe17.9Ni35.7	278
Al10Co20Cr20Cu10Fe20Ni20	240.78
Al10Co20Cr20Fe20Ni20Mo10	440
Al10Co20Cr20Fe20Ni20Ti10	520
Al10Co25Cr15Fe25Ni25	190.4
Al10Co30Cr30Fe30	620
Al10Cr35Cu24Fe5Ni26	441
Al10Cr35Cu25Fe5Ni25	472
Al10Cr35Cu26Fe5Ni24	454
Al11.1Co22.2Cr22.2Cu22.2Fe22.2	207
Al11.1Cr22.2Cu22.2Fe22.2Ni22.2	382
Al11.1Cr22.2Fe22.2Ni44.4	229
Al11.1Cr22.2Fe33.3Ni11.1Mn22.2	396
Al11.8Cr29.4Fe44.1Ni14.7	450
Al11Co17.8Cr17.8Fe17.8Ni17.8Mn17.8	405
Al11Cr28Cu27Fe6Ni28	469
Al11Cr28Cu29Fe7Ni25	477
Al11Cr29Cu29Fe5Ni26	495
Al12.3Cr17.5Cu17.5Fe17.5Ni35.1	290
Al12.5Co12.5Cr12.5Fe12.5Ni50	225
Al12.5Co25Cr12.5Fe25Ni25	210.6
Al12Co17.6Cr17.6Fe17.6Ni17.6Mn17.6	486
Al12Cr31Cu20Fe5Ni32	483
Al12Cr31Cu21Fe5Ni31	469
Al13.3Co33.3Cu20Ni33.3	193
Al13.5Co19.2Cr19.2Cu9.6Fe19.2Ni19.2	312.54
Al13.8Co17.2Cr17.2Cu17.2Fe17.2Ni17.2	272
Al13.8Cr17.2Cu17.2Fe17.2Ni34.5	315
Al13.9Co17.2Cr17.2Fe17.2Ni17.2Mn17.2	539
Al13Co17.4Cr17.4Fe17.4Ni17.4Mn17.4	530
Al13Co21.7Cr21.7Fe21.7Ni21.7	245.8
Al13Cr21.7Cu21.7Ni21.7Ti21.7	452
Al13Cr28Cu22Fe6Ni31	459
Al14.3Co14.3Cr14.3Fe14.3Ni42.9	242
Al14.3Co19Cr19Cu9.5Fe19Ni19	341.09
Al14.3Co28.6Fe28.6Ni28.6	209
Al14.3Co42.9Cu14.3Fe14.3Ni14.3	166
Al14.3Cr14.3Cu14.3Fe14.3Ni14.3Ti14.3V14.3	750
Al14.9Co21.3Cr21.3Fe21.3Ni21.3	338
Al15.2Co19Cr19Cu8.6Fe19Ni19	403.25
Al15.2Cr15.2Cu24.2Fe15.2Ni30.3	372
Al15.3Cr16.9Cu16.9Fe16.9Ni33.9	339
Al15.4Co15.4Cr15.4Cu7.7Fe15.4Ni30.8	310
Al15.4Co15.4Cr15.4Cu7.7Fe30.8Ni15.4	514
Al15.4Co15.4Cr15.4Fe15.4Ni30.8Mo7.7	395
Al15.4Co15.4Cr15.4Fe15.4Ni38.5	265
Al15.4Co15.4Cr15.4Fe30.8Ni15.4Mo7.7	639
Al15.4Co15.4Cr30.8Cu7.7Fe15.4Ni15.4	607
Al15.4Co30.8Cr15.4Cu7.7Fe15.4Ni15.4	295
Al15.4Co30.8Cr15.4Fe15.4Ni15.4Mo7.7	586
Al15.4Cr15.4Cu15.4Fe15.4Ni15.4Ti23.1	596
Al15.8Co21.1Cr21.1Fe21.1Ni21.1	388
Al15Co17Cr17Fe17Ni17Mn17	533
Al15Co20Cr20Cu5Fe20Ni20	375.23
Al15Co25Cr10Fe25Ni25	250.3
Al15Co28.3Cr28.3Fe28.3	655
Al16.4Co16.4Cr16.4Cu16.4Fe16.4Ni16.4V1.6	482
Al16.7Co16.7Cr16.7Cu16.7Fe16.7Ni16.7	472
Al16.7Co16.7Cr16.7Cu16.7Fe16.7Ti16.7	582
Al16.7Co16.7Cr16.7Cu8.3Fe16.7Ni25	358
Al16.7Co16.7Cr16.7Cu8.3Fe25Ni16.7	537
Al16.7Co16.7Cr16.7Fe16.7Ni16.7Mo16.7	851.08
Al16.7Co16.7Cr16.7Fe16.7Ni16.7Ti16.7	435
Al16.7Co16.7Cr16.7Fe16.7Ni25Mo8.3	586
Al16.7Co16.7Cr16.7Fe16.7Ni33.3	335
Al16.7Co16.7Cr16.7Fe25Ni16.7Mo8.3	635
Al16.7Co16.7Cr16.7Fe33.3Ni16.7	485
Al16.7Co16.7Cr25Cu8.3Fe16.7Ni16.7	601
Al16.7Co16.7Cr33.3Fe16.7Ni16.7	617
Al16.7Co16.7Cu16.7Fe16.7Ni16.7Ti16.7	626
Al16.7Co20.8Cr20.8Cu20.8Fe20.8	271
Al16.7Co20.8Cr20.8Fe20.8Ni20.8	382
Al16.7Co25Cr16.7Cu8.3Fe16.7Ni16.7	451
Al16.7Co25Cr16.7Fe16.7Ni16.7Mo8.3	741
Al16.7Co33.3Cr16.7Fe16.7Ni16.7	532
Al16.7Co33.3Cu16.7Fe16.7Ni16.7	249
Al16.7Cr16.7Cu16.7Fe16.7Ni33.3	396
Al16.7Cr16.7Cu33.3Fe16.7Ni16.7	375
Al16Co16.8Cr16.8Fe16.8Ni16.8Mn16.8	535
Al16Co20Cr20Fe20Ni20Ti4	473
Al17.2Co17.2Cr17.2Fe17.2Ni17.2Ti13.8	525.2
Al17.4Co17.4Cr17.4Cu13Fe17.4Ti17.4	613
Al17.5Co25Cr7.5Fe25Ni25	314.1
Al17.9Co17.9Cr17.9Fe17.9Ni17.9Mn10.7	489
Al17.9Co20.5Cr20.5Fe20.5Ni20.5	538
Al17Co18.9Cr18.9Cu7.5Fe18.9Ni18.9	560.11
Al18.2Co18.2Cr18.2Cu18.2Fe18.2Ni9.1	423
Al18.2Co18.2Cr18.2Cu18.2Fe9.1Ni18.2	418
Al18.2Co18.2Cr18.2Cu9.1Fe18.2Ti18.2	804
Al18.2Co18.2Cr18.2Fe18.2Ni18.2Mo9.1	747
Al18.2Co18.2Cr18.2Fe18.2Ni18.2Ti9.1	507
Al18.2Co18.2Cr18.2Fe18.2Ni27.3	503
Al18.2Co18.2Cr9.1Cu18.2Fe18.2Ni18.2	367
Al18.2Co27.3Cu18.2Fe18.2Ni18.2	366
Al18.2Co9.1Cr18.2Cu18.2Fe18.2Ni18.2	473
Al18.2Cr18.2Cu18.2Fe18.2Ni18.2Ti9.1	460
Al18.4Co20.4Cr20.4Fe20.4Ni20.4	527
Al18.5Cr18.5Cu18.5Fe18.5Ni25.9	369
Al18.9Co18.9Cr18.9Fe18.9Ni18.9Mn5.7	501
Al19.2Co19.2Cr19.2Fe19.2Ni19.2Ti3.8	467
Al19.2Cr19.2Cu19.2Fe19.2Ni23.1	408
Al19.4Co16.1Cr16.1Fe16.1Ni16.1Ti16.1	676.45
Al19.4Cr16.1Cu16.1Fe16.1Ni32.3	521
Al19.6Co19.6Cr19.6Cu2Fe19.6Ni19.6	578.26
Al19.6Co19.6Cr19.6Fe11.8Ni19.6Mo9.8	754
Al2.3CoCrCuFe	603
Al2.3CoCrCuFeNi	600
Al2.4Co24.4Cr24.4Fe24.4Ni24.4	118
Al2.5Co25Cr22.5Fe25Ni25	135.3
Al2.5CoCrCuFe	624
Al2.5CoCrCuFeNi	620
Al2.5CoCrFeNi	487
Al2.8CoCrCuFe	657
Al2.8CoCrCuFeNi	650
Al20.2Co16.8Cr16.8Fe16.8Ni16.8Ti12.6	702.61
Al20.6Co15.9Cr15.9Cu15.9Fe15.9Ni15.9	473
Al20.6Co15.9Cr15.9Fe15.9Ni31.7	340
Al20.8Cr20.8Cu20.8Fe20.8Ni16.7	486
Al20.8Cr20.8Fe20.8Ni20.8Mo16.7	854
Al20Co10Cr20Cu10Fe20Ni20	551
Al20Co10Cr20Fe20Ni20Mo10	801
Al20Co16Cr16Fe16Ni16Mn16	539
Al20Co20Cr10Cu10Fe20Ni20	546
Al20Co20Cr20Cu10Fe10Ni20	586
Al20Co20Cr20Cu10Fe20Ni10	604
Al20Co20Cr20Cu20Fe20	407
Al20Co20Cr20Cu20Ni20	415
Al20Co20Cr20Fe10Ni20Mo10	755
Al20Co20Cr20Fe20Ni10Mo10	708
Al20Co20Cr20Fe20Ni20	350.2
Al20Co20Cu20Fe20Ni20	536
Al20Co20Fe20Ni20Mo20	750
Al20Co25Cr5Fe25Ni25	386.5
Al20Co26.7Cr26.7Fe26.7	695
Al20Co26.7Fe26.7Ni26.7	383
Al20Cr13.3Cu13.3Fe13.3Ni13.3Ti13.3V13.3	895
Al20Cr20Cu20Ni20Ti20	513
Al20Cr20Fe20Ni20Mo20	905
Al20Cr20Fe20Ni20Ti20	687.48
Al21.1Co17.5Cr17.5Fe17.5Ni17.5Ti8.8	717.02
Al21.3Co21.3Cr15Fe21.3Ni21.3	510
Al21.3Co21.3Cr21.3Fe15Ni21.3	558
Al21.3Co21.3Cr21.3Fe21.3Ni15	555
Al21.7Cr21.7Cu21.7Fe21.7Ni13	495
Al22.2Co11.1Cu22.2Fe22.2Ni22.2	545
Al22.2Co22.2Cr22.2Cu11.1Fe22.2	639
Al22.2Co22.2Cr22.2Fe22.2Mo11.1	857
Al22.2Co22.2Cu11.1Fe22.2Ni22.2	584
Al22.2Cr22.2Cu11.1Fe22.2Ni22.2	534
Al22.2Cr22.2Fe22.2Ni22.2Mo11.1	622
Al22.5Co10Cr22.5Fe22.5Ni22.5	539
Al22.5Co22.5Cr10Fe22.5Ni22.5	476
Al22.5Co22.5Cr22.5Fe10Ni22.5	587
Al22.5Co22.5Cr22.5Fe22.5Ni10	548
Al22.5Co25Cr2.5Fe25Ni25	486.3
Al22.5Cu20Fe15Ni20Ti2	516
Al22Co18.3Cr18.3Fe18.3Ni18.3Ti4.6	666.38
Al23.1Co15.4Cr15.4Cu15.4Fe15.4Ni15.4	508
Al23.1Cr15.4Cu15.4Fe15.4Ni15.4Mn15.4	718
Al23.1Cr15.4Cu15.4Fe15.4Ni30.8	546
Al23.8Co19Cr19Fe19Ni19	493
Al23.8Co23.8Cr23.8Fe23.8Ni5	615
Al23.8Co23.8Cr23.8Fe4.8Ni23.8	637.2
Al23.8Co23.8Cr23.8Fe5Ni23.8	665
Al23.8Co23.8Cr5Fe23.8Ni23.8	438
Al23.8Co4.8Cu23.8Fe23.8Ni23.8	531
Al23.8Co5Cr23.8Fe23.8Ni23.8	550
Al23.8Cr23.8Fe23.8Ni23.8Mo4.8	549
Al23Co15Cr23Cu8Fe15Ni16	580
Al24.2Cr15.2Cu15.2Fe15.2Ni30.3	550
Al24.5Co18.9Cr18.9Cu18.9Fe18.9	476
Al25.9Co18.5Cr18.5Fe18.5Ni18.5	516.6
Al25Co16.7Cr16.7Cu8.3Fe16.7Ni16.7	602
Al25Co16.7Cr16.7Fe16.7Ni16.7Mo8.3	665
Al25Co25Cr25Fe25	720
Al25Co25Cr25Ni25	712
Al25Co25Fe25Ni25	447
Al26.5Co14.7Cr14.7Cu14.7Fe14.7Ni14.7	604
Al26.5Cr14.7Cu14.7Fe14.7Ni29.4	570
Al27.3Co18.2Cr18.2Cu18.2Fe18.2	510
Al27.3Co18.2Cr18.2Fe18.2Ni18.2	510
Al27.3Cr18.2Cu18.2Fe18.2Ni18.2	573
Al28.6Co14.3Cr14.3Cu14.3Fe14.3Ni14.3	571
Al28.6Co14.3Cr14.3Fe14.3Ni14.3Ti14.3	729
Al28.6Cr14.3Cu14.3Fe14.3Ni28.6	567
Al29Co22Cr34Fe5Ni10	699
Al2Co19.6Cr19.6Fe19.6Ni19.6Mn19.6	180
Al2CoCrCuFe	567
Al2CoCrCuFeNi	560
Al2CoCrFeMo0.5Ni	605
Al2CoCrFeNi	509
Al2CoCrFeNiTi	643
Al3.2Co24.2Cr16.1Fe16.1Ni24.2Ti16.1	671.6
Al3.5Co26.3Cr17.5Fe17.5Ni26.3Ti8.8	480.8
Al3.8Co19.2Cr19.2Fe19.2Ni19.2Mn19.2	171
Al3.8Cr19.2Cu19.2Fe19.2Ni38.5	162
Al30.6Cr13.9Cu13.9Fe13.9Ni27.8	576
Al30.8Co15.4Cr15.4Cu7.7Fe15.4Ni15.4	609
Al30.8Co15.4Cr15.4Fe15.4Ni15.4Mo7.7	615
Al31.5Co13.7Cr13.7Cu13.7Fe13.7Ni13.7	602
Al31Co17.2Cr17.2Cu17.2Fe17.2	557
Al31Co17.2Cr17.2Fe17.2Ni17.2	482
Al33.3Co13.3Cr13.3Cu13.3Fe13.3Ni13.3	623
Al33.3Co16.7Cr16.7Cu16.7Fe16.7	567
Al33.3Cr13.3Cu13.3Fe13.3Ni26.7	593
Al33.3Cr16.7Cu16.7Fe16.7Ni16.7	651
Al34Co17Cr34Fe5Ni10	699
Al35.9Co12.8Cr12.8Cu12.8Fe12.8Ni12.8	653
Al36.5Co15.9Cr15.9Cu15.9Fe15.9	603
Al36Co10Cr31Cu6Fe9Ni8	790
Al37.5Co12.5Cr12.5Cu12.5Fe12.5Ni12.5	688
Al38.5Co15.4Cr15.4Cu15.4Fe15.4	624
Al38.5Co15.4Cr15.4Fe15.4Ni15.4	695
Al38Co11Cr6Cu9Fe31Ni5	604
Al39Co10Cr31Cu5Fe8Ni7	802
Al3CoCrCuFe	644
Al3CoCrCuFeNi	640
Al3CoCrFeNi	506
Al4.8Co23.8Cr23.8Fe23.8Ni23.8	169
Al4.8Cr23.8Cu23.8Ni23.8Ti23.8	376
Al40Co13.3Cr6.7Cu13.3Fe20Ni6.7	768
Al40Co20Cr20Fe20	775
Al41.2Co14.7Cr14.7Cu14.7Fe14.7	657
Al42.9Co14.3Cr14.3Cu14.3Fe14.3	644
Al42.9Co14.3Cr14.3Cu7.1Fe7.1Ni14.3	720
Al42.9Co14.3Cr14.3Fe14.3Ni14.3	740
Al42.9Co14.3Cr7.1Cu7.1Fe7.1Ni21.4	591
Al42.9Co21.4Cr7.1Cu7.1Fe7.1Ni14.3	701
Al42.9Co7.1Cr14.3Cu7.1Fe14.3Ni14.3	694
Al42Co10Cr30Cu5Fe7Ni6	783
Al43Co14Cr21Cu5Fe12Ni5	828
Al43Co15Cr17Cu5Fe14Ni6	794
Al43Co17Cr15Fe14Ni11	806
Al43Co18Cr20Fe12Ni7	864
Al43Co18Cr24Fe10Ni5	856
Al43Co19Cr19Fe11Ni8	855
Al43Co19Cr24Fe8Ni6	855
Al43Co20Cr19Fe9Ni9	816
Al43Co20Cr21Fe9Ni7	828
Al43Co20Cr22Fe8Ni7	857
Al43Co22Cr22Fe8Ni5	882
Al43Co22Cr23Fe7Ni5	883
Al43Co22Cr25Fe5Ni5	848
Al43Co23Cr21Fe8Ni5	863
Al43Co24Cr22Fe5Ni6	875
Al43Co24Cr23Fe5Ni5	868
Al43Co25Cr22Fe5Ni5	865
Al43Co29Cr18Fe5Ni5	782
Al43Co6Cr33Cu6Fe6Ni6	764
Al44Co14Cr22Cu5Fe9Ni6	790
Al46.2Co15.4Cr7.7Cu7.7Fe15.4Ni7.7	702
Al46Co14Cr23Cu5Fe7Ni5	811
Al46Co21Cr18Cu5Fe5Ni5	840
Al47Co11Cr22Cu5Fe10Ni5	797
Al47Co12Cr12Cu5Fe13Ni11	811
Al47Co12Cr20Cu5Fe11Ni5	843
Al47Co13Cr13Cu5Fe12Ni10	799
Al47Co13Cr20Cu5Fe10Ni5	805
Al47Co14Cr15Cu5Fe13Ni6	728
Al47Co14Cr19Cu5Fe10Ni5	855
Al47Co14Cr20Cu5Fe9Ni5	859
Al47Co17Cr16Cu5Fe10Ni5	841
Al47Co18Cr15Cu5Fe10Ni5	849
Al47Co19Cr19Cu5Fe5Ni5	878
Al47Co20Cr18Cu5Fe5Ni5	883
Al47Co7Cr16Cu9Fe16Ni5	749
Al5.3Co21.1Cr21.1Fe26.3Ni26.3	168
Al5.7Co18.9Cr18.9Cu18.9Fe18.9Ni18.9	183
Al5.7Cr18.9Cu18.9Fe18.9Ni37.7	170
Al5.9Co23.5Cr23.5Fe23.5Ni23.5	110
Al5Co22.5Cr25Cu22.5Ni25	165.03
Al5Co25Cr20Fe25Ni25	147.2
Al5Co31.7Cr31.7Fe31.7	475
Al6.1Co20.4Cr20.4Fe20.4Ni20.4Mn12.2	135
Al6.3Cr31.3Fe46.9Ni15.6	304
Al6.5Co21.7Cr21.7Fe21.7Ni21.7Mn6.5	147
Al6.7Co13.3Cr13.3Cu13.3Fe13.3Ni13.3Ti26.7	696
Al6.7Co13.3Cr13.3Cu13.3Fe13.3Ni13.3V26.7	587
Al6.8Co13.7Cr13.7Cu13.7Fe13.7Ni13.7Ti24.7	667
Al6.8Co13.7Cr13.7Cu13.7Fe13.7Ni13.7V24.7	597
Al7.1Co18.6Cr18.6Fe18.6Ni18.6Mn18.6	182
Al7.2Co14.5Cr14.5Cu14.5Fe14.5Ni14.5Ti20.3	664
Al7.2Co14.5Cr14.5Cu14.5Fe14.5Ni14.5V20.3	577
Al7.4Cr18.5Cu18.5Fe18.5Ni37	200
Al7.5Co14.9Cr14.9Cu14.9Fe14.9Ni14.9Ti17.9	646
Al7.5Co14.9Cr14.9Cu14.9Fe14.9Ni14.9V17.9	579
Al7.5Co25Cr17.5Fe25Ni25	175.3
Al7.7Co15.4Cr15.4Cu15.4Fe15.4Ni15.4Ti15.4	636
Al7.7Co15.4Cr15.4Cu15.4Fe15.4Ni15.4V15.4	639
Al7.7Co30.8Fe30.8Ni30.8	137
Al7.7Cr15.4Cu15.4Fe15.4Ni15.4Ti15.4V15.4	593
Al7.9Co15.9Cr15.9Cu15.9Fe15.9Ni15.9Ti12.7	590
Al7.9Co15.9Cr15.9Cu15.9Fe15.9Ni15.9V12.7	447
Al7.9Co18.4Cr18.4Fe18.4Ni18.4Mn18.4	183
Al7Co14.1Cr14.1Cu14.1Fe14.1Ni14.1Ti22.5	657
Al7Co14.1Cr14.1Cu14.1Fe14.1Ni14.1V22.5	594
Al7Co23.3Cr23.3Cu23.3Fe23.3	180
Al7Co23.3Cr23.3Fe23.3Ni23.3	166
Al7Cr23.3Fe23.3Ni46.5	149
Al7Cr23.3Fe34.9Ni11.6Mn23.3	297
Al8.2Co16.4Cr16.4Cu16.4Fe16.4Ni16.4Ti9.8	458
Al8.2Co16.4Cr16.4Cu16.4Fe16.4Ni16.4V9.8	328
Al8.5Co16.9Cr16.9Cu16.9Fe16.9Ni16.9Ti6.8	321
Al8.5Co16.9Cr16.9Cu16.9Fe16.9Ni16.9V6.8	231
Al8.6Co22.9Cr22.9Fe22.9Ni22.9	131
Al8.8Co17.5Cr17.5Cu17.5Fe17.5Ni17.5Ti3.5	272
Al8.8Co17.5Cr17.5Cu17.5Fe17.5Ni17.5V3.5	204
Al8.9Co18.2Cr18.2Fe18.2Ni18.2Mn18.2	220
Al8Co17Cr17Cu8Fe17Ni33	280
Al9.1Cr18.2Cu18.2Fe18.2Ni36.4	238
Al9.1Cr22.7Cu22.7Ni22.7Ti22.7	392
Al9.5Co19Cr19Cu14.3Fe19Ni19	240.7
Al9.8Co19.6Cr19.6Fe19.6Ni19.6Mn11.8	161
AlCo0.5CrFeMo0.5Ni	801
AlCo1.5CrFeMo0.5Ni	741
AlCo2CrFeMo0.5Ni	586
AlCo2CrFeMo0.5Ni1.5	586
AlCo2CrFeMo0.5Ni2	395
AlCoCrCuFe	407
AlCoCrCuFeNi	406
AlCoCrFe0.5Mo0.5Ni	755
AlCoCrFe0.6Mo0.5Ni	754
AlCoCrFe1.5Mo0.5Ni	635
AlCoCrFe2Mo0.5Ni	639
AlCoCrFeMo0.5	857
AlCoCrFeMo0.5Ni	796
AlCoCrFeMo0.5Ni0.5	708
AlCoCrFeMo0.5Ni1.5	586
AlCoCrFeMo0.5Ni2	395
AlCoCrFeNb0.1Ni	569
AlCoCrFeNb0.25Ni	668
AlCoCrFeNb0.5Ni	747
AlCoCrFeNi	484
AlCoCrFeNiTi0.5	178
AlCoCrFeNiTiVZr	780
AlCoCuFeNbNi	578
AlCoCuFeNi	536
AlCoCuFeNiSi	682
AlCoCuFeNiTi	626
AlCoCuFeNiZr	472
AlCoFeNi	456
AlCoFeNiTiVZr	790
AlCrCuFeNi0.6	496
AlCrCuFeNi0.8	486
AlCrCuFeNi1.0	495
AlCrCuFeNi1.2	407
AlCrCuFeNi1.4	367
AlCrFeNi	472
AlCrFeNiMo0.2	549
AlCrFeNiMo0.5	622
AlCrFeNiMo0.5	623.7
AlCrFeNiMo0.5Ti0.25	712
AlCrFeNiMo0.5Ti0.4	731.9
AlCrFeNiMo0.5Ti0.5	751.7
AlCrFeNiMo0.5Ti0.6	756.1
AlCrFeNiMo0.5Ti0.75	766.2
AlCrFeNiMo0.8	854
AlCuFeNiTi	516
AlCuNiTi	537
AlFeNiTiVZr	800
AlMo0.5NbTa0.5TiZr	591
AlMoNbTiV	537
AlNb1.5Ta0.5Ti1.5Zr0.5	408
AlNbTiV	448
Co1.5CrFeNi1.5Ti	654
Co1.5CrFeNi1.5Ti0.5	509
Co10Cr10Fe40Mn40	131.3
Co10Cr10Fe50Mn30	380
Co10Cr22.5Cu22.5Fe22.5Ni22.5	150
Co10Fe40Ni10Mn40	136
Co14.3Cr14.3Fe57.1Ni14.3	109
Co15.4Cu15.4Fe15.4Ni15.4Ti23.1V15.4	589
Co15.4Cu7.7Fe15.4Ni15.4Ti30.8V15.4	660
Co15Cr21.3Cu21.3Fe21.3Ni21.3	158
Co16.7Cr16.7Cu16.7Fe16.7Ni33.3	158
Co16.7Cr16.7Cu16.7Fe33.3Ni16.7	157
Co16.7Cr16.7Fe16.7Ni16.7Mn16.7V16.7	650
Co16.7Cr16.7Fe16.7Ni16.7V33.3	920.2
Co16.7Cr16.7Fe50Ni16.7	115
Co16.7Cr33.3Cu16.7Fe16.7Ni16.7	172
Co16.7Cu8.3Fe16.7Ni16.7Ti25V16.7	664
Co17.4Cr17.4Fe17.4Ni17.4Mn17.4V13	342
Co18.2Cr18.2Fe18.2Ni18.2Mn18.2V9.1	186
Co18.2Cr18.2Fe18.2Ni18.2V27.3	895
Co18.2Cu9.1Fe18.2Ni18.2Ti18.2V18.2	690
Co19Cr19Fe19Ni19Mn19V4.8	151
Co20Cr20Cu20Fe20Ni20	144
Co20Cr20Fe20Ni20Mn20	118
Co20Cr20Fe20Ni20Ti20	887
Co20Cr20Fe20Ni20V20	504
Co20Cr20Fe20Ni40	125
Co20Cr20Fe40Ni20	124
Co20Cu10Fe20Ni20Ti10V20	546
Co20Cu20Fe20Ni20Mn20	208
Co21.3Cr15Cu21.3Fe21.3Ni21.3	161
Co21.3Cr21.3Cu21.3Fe15Ni21.3	171
Co21.3Cr21.3Cu21.3Fe21.3Ni15	167
Co22.2Cr22.2Cu11.1Fe22.2Ni22.2	172
Co22.2Cr22.2Fe22.2Ni22.2Mo11.1	220
Co22.2Cr22.2Fe22.2Ni22.2V11.1	470.5
Co22.2Cu11.1Fe22.2Ni22.2V22.2	214
Co22.5Cr10Cu22.5Fe22.5Ni22.5	158
Co22.5Cr22.5Cu22.5Fe10Ni22.5	172
Co22.5Cr22.5Cu22.5Fe22.5Ni10	170
Co23.8Cr23.8Cu23.8Fe5Ni23.8	182
Co23.8Cr5Cu23.8Fe23.8Ni23.8	153
Co24.4Cr24.4Fe24.4Ni24.4Mo2.4	150
Co25Cr16.7Fe16.7Ni25Ti16.7	596.3
Co25Cr25Cu25Fe25	134
Co25Cr25Cu25Ni25	183
Co25Cr25Fe25Mn25	310
Co25Cr25Fe25Ni25	156
Co25Cu25Fe25Ni25	154
Co25Fe25Ni25Mn25	138
Co25Fe25Ni25Mo25	458
Co26.7Cr26.7Fe26.7Ni20	140
Co27.3Cr18.2Fe18.2Ni27.3Ti9.1	447.5
Co28.3Cr28.3Fe28.3Ni15	170
Co33.3Cr16.7Cu16.7Fe16.7Ni16.7	175
Co5Cr23.8Cu23.8Fe23.8Ni23.8	146
CoCrCu0.5FeNi	172
CoCrCuFe	134
CoCrCuFeMoNiTiVZr	850
CoCrCuFeNi	286
CoCrCuFeNiTiVZr	680
CoCrFeMnNi	176
CoCrFeMnNiV0.25	151
CoCrFeMnNiV0.5	186
CoCrFeMnNiV0.75	342
CoCrFeMnNiV1.0	650
CoCrFeMo0.5Ni	210
CoCrFeNi	116
CoCuFeMnNi	208
CoCuFeMnNiSn0.03	192
CoCuFeMnNiSn0.05	205
CoCuFeMnNiSn0.08	219
CoCuFeMnNiSn0.1	253
CoCuFeMnNiSn0.2	319
CoCuFeNiTiVZr	630
CoFeMo0.2NiV	267
CoFeMo0.4NiV	402
CoFeMo0.6NiV	557
CoFeMo0.8NiV	606
CoFeMoNi1.2V	602
CoFeMoNi1.4V	538
CoFeMoNi1.6V	520
CoFeMoNi1.8V	510
CoFeMoNi2V	382
CoFeMoNiTiVZr	790
CoFeMoNiV	625
CoFeNi	125
CoFeNiSi0.25	149
CoFeNiSi0.5	287
CoFeNiSi0.75	570
CoFeNiV	238
Cr10Fe50Ni10Mn30	136
Cr16.7Cu16.7Fe16.7Ni16.7Ti16.7V16.7	657
Cr16.7Fe16.7Mo16.7Ti33.3V16.7	685
Cr18.2Fe18.2Mo18.2Ti27.3V18.2	735
Cr18Fe50Ni10Mn22	149
Cr20Cu20Fe20Ni20Mn20	296
Cr20Cu20Fe20Ni20Mo20	263
Cr20Cu20Fe20Ni20Ti20	657
Cr20Fe20Mo20Ti20V20	857
Cr21.1Cu15.8Fe21.1Ni21.1Ti21.1	661
Cr21.5Cu3.2Fe21.5Ni32.3Mn21.5	127
Cr22.2Cu11.1Fe22.2Ni22.2Ti22.2	727
Cr22.2Fe22.2Mo22.2Ti11.1V22.2	818
Cr23.5Cu5.9Fe23.5Ni23.5Ti23.5	825
Cr24.4Cu2.4Fe24.4Ni24.4Ti24.4	834
Cr25Cu25Fe25Ni25	143
Cr25Fe25Mo25V25	720
CrCuFeMoNi	263
CrHfNbTiZr	464
CrMo0.5NbTa0.5TiZr	540
CrNbTiVZr	482
Cu25Mn25Ni25Zn25	147
Cu26.6Mn26.6Ni26.6Zn20	109
Cu30Mn30Ni30Al10	241
Cu30Mn30Ni30Sn11	318
Cu31.6Mn31.6Ni31.6Al5	166
Cu31.6Mn31.6Ni31.Sn5	205
CuFeNiTiVZr	590
FeMoNiTiVZr	740
Hf0.5Mo0.5NbSi0.1TiZr	442
Hf0.5Mo0.5NbSi0.3TiZr	494
Hf0.5Mo0.5NbSi0.5TiZr	524
Hf0.5Mo0.5NbSi0.7TiZr	580
Hf0.5Mo0.5NbSi0.9TiZr	640
Hf0.5Mo0.5NbTiZr	400
Hf0.5Nb0.5Ta0.5Ti1.5Zr	301
HfMo0.25NbTaTiZr	395
HfMo0.5NbTaTiZr	480
HfMo0.75NbTaTiZr	492
HfMoNbTaTiZr	505
HfMoTaTiZr	542
HfNbSi0.5TiV	490
HfNbSi0.5TiVZr	464
HfNbTaTiZr	295
HfNbTaZr	365
HfNbTiVZr	388
Mo71.98W6.62Ta9.97Ti5.06Zr6.32Cr0.06	494.5
Mo73.61W5.27Ta10.49Ti4.71Zr5.93	513.8
Mo73.77W7.67Ta10.17Ti3.7Zr4.69	473.1
Mo74.54W4.2Ta21.25	436.2
Mo75.66W3.69Ta12.2Ti3.8Zr4.65	501
Mo75.86W3.13Ta12.65Ti3.89Zr4.47	517.4
Mo75.99W3.83Ta20.18	426.8
Mo76.31W0.41Ta9.3Ti6.22Zr7.29Al0.37Cr0.08	497.7
Mo76.47W3.17Ta8.64Ti5.25Zr6.45Cr0.02	480.2
Mo77.21W4.17Ta17.69Ti0.34Zr0.07Al0.1Cr0.41	387.5
Mo78.09W3.06Ta4.93Ti4.92Zr7.9Cr1.1	485.5
Mo78.35W1.61Ta20.03	426.4
Mo78.53W1.06Ta12.53Ti3.68Zr4.18Cr0.03	492.6
Mo78.58W2.14Ta11.19Ti3.79Zr4.3	480.7
Mo78.86W2.93Ta7.48Ti3.69Zr5.36Cr1.68	445
Mo79.73W0.09Ta12.36Ti3.92Zr3.88Cr0.03	479.8
Mo79.92Ta9.87Ti4.69Zr5.45Cr0.07	487.1
Mo80.03W1.49Ta4.47Ti5.24Zr6.01Al2.73Cr0.04	514
Mo80.67W3.3Ta10.34Ti2.45Zr3.13Al0.05Cr0.06	411.6
Mo80.87W1.02Ta6.98Ti5.23Zr5.88Al0.03	464.6
Mo81.5W1.63Ta6.37Ti3.9Zr4.51Al1.96Cr0.13	526.4
Mo81.65W0.17Ta18.12Ti0.05	436.4
Mo82.23W1.29Ta9.46Ti3.27Zr3.36Al0.39	429.4
Mo82.93W2Ta9.89Ti2.4Zr2.72Al0.05	410.8
Mo85.25Ta9.52Ti2.29Zr2.94	422.2
MoNbTaTi0.25W	478
MoNbTaTi0.5W	481.2
MoNbTaTi0.75W	496
MoNbTaV	504
MoNbTaVW	536
MoNbTaW	454
MoNbTiV	441
MoNbTiV0.3Zr	507.5
NbTiV2Zr	304
NbTiVZr	335
TaNbHfZrTi	390
Al18.2Co9.1Cr18.2Cu18.2Fe18.2Ni18.2	473
Al18.2Co18.2Cr9.1Cu18.2Fe18.2Ni18.2	367
Al18.2Co18.2Cr18.2Cu18.2Fe9.1Ni18.2	418
Al18.2Co18.2Cr18.2Cu18.2Fe18.2Ni9.1	423
Al5.3Co21.1Cr21.1Fe26.3Ni26.3	168
Al12.5Co12.5Cr12.5Fe12.5Ni50.0	225
Cr25.0Cu25.0Fe25.0Ni25.0	143
Co5.0Cr23.8Cu23.8Fe23.8Ni23.8	146
Co10.0Cr22.5Cu22.5Fe22.5Ni22.5	150
Co15.0Cr21.3Cu21.3Fe21.3Ni21.3	158
Co33.3Cr16.7Cu16.7Fe16.7Ni16.7	175
Co25.0Cu25.0Fe25.0Ni25.0	154
Co23.8Cr5.0Cu23.8Fe23.8Ni23.8	153
Co22.5Cr10.0Cu22.5Fe22.5Ni22.5	158
Co21.3Cr15.0Cu21.3Fe21.3Ni21.3	161
Co16.7Cr33.3Cu16.7Fe16.7Ni16.7	172
Co25.0Cr25.0Cu25.0Ni25.0	183
Co23.8Cr23.8Cu23.8Fe5.0Ni23.8	182
Co22.5Cr22.5Cu22.5Fe10.0Ni22.5	172
Co21.3Cr21.3Cu21.3Fe15.0Ni21.3	171
Co16.7Cr16.7Cu16.7Fe33.3Ni16.7	157
Co22.5Cr22.5Cu22.5Fe22.5Ni10.0	170
Co21.3Cr21.3Cu21.3Fe21.3Ni15.0	167
Co16.7Cr16.7Cu16.7Fe16.7Ni33.3	158
Co26.7Cr26.7Fe26.7Ni20.0	140
Co20.0Cr20.0Fe20.0Ni40.0	125
Al14.3Co14.3Cr14.3Fe14.3Ni42.9	242
Al15.4Co15.4Cr15.4Fe15.4Ni38.5	265
Al16.7Co16.7Cr16.7Fe16.7Ni33.3	335
Co28.3Cr28.3Fe28.3Ni15.0	170
Al5.0Co31.7Cr31.7Fe31.7	475
Al10.0Co30.0Cr30.0Fe30.0	620
Al18.2Co18.2Cr18.2Fe18.2Ni27.3	503
Al21.3Co21.3Cr21.3Fe21.3Ni15.0	555
Al22.5Co22.5Cr22.5Fe22.5Ni10.0	548
Al23.8Co23.8Cr23.8Fe23.8Ni5.0	615
Al25.0Co25.0Cr25.0Fe25.0	720
Al23.8Co5.0Cr23.8Fe23.8Ni23.8	550
Al22.5Co10.0Cr22.5Fe22.5Ni22.5	539
Al16.7Co33.3Cr16.7Fe16.7Ni16.7	532
Al23.8Co23.8Cr5.0Fe23.8Ni23.8	438
Al22.5Co22.5Cr10.0Fe22.5Ni22.5	476
Al21.3Co21.3Cr15.0Fe21.3Ni21.3	510
Al16.7Co16.7Cr33.3Fe16.7Ni16.7	617
Al25.0Co25.0Cr25.0Ni25.0	712
Al23.8Co23.8Cr23.8Fe5.0Ni23.8	665
Al22.5Co22.5Cr22.5Fe10.0Ni22.5	587
Al21.3Co21.3Cr21.3Fe15.0Ni21.3	558
Al16.7Co16.7Cr16.7Fe33.3Ni16.7	510
Al15.0Co28.3Cr28.3Fe28.3	655
Al20.0Co26.7Cr26.7Fe26.7	695
Al40.0Co20.0Cr20.0Fe20.0	775
Al5.7Co18.9Cr18.9Cu18.9Fe18.9Ni18.9	185
Al13.8Co17.2Cr17.2Cu17.2Fe17.2Ni17.2	273
Al20.6Co15.9Cr15.9Cu15.9Fe15.9Ni15.9	475
Al26.5Co14.7Cr14.7Cu14.7Fe14.7Ni14.7	558
Al23.1Co15.4Cr15.4Cu15.4Fe15.4Ni15.4	510
Al31.5Co13.7Cr13.7Cu13.7Fe13.7Ni13.7	603
Al33.3Co13.3Cr13.3Cu13.3Fe13.3Ni13.3	625
Al35.9Co12.8Cr12.8Cu12.8Fe12.8Ni12.8	655
Al37.5Co12.5Cr12.5Cu12.5Fe12.5Ni12.5	735
Al2.4Co24.4Cr24.4Fe24.4Ni24.4	118
Al9.1Co22.7Cr22.7Fe22.7Ni22.7	127
Al14.9Co21.3Cr21.3Fe21.3Ni21.3	338
Al16.7Co20.8Cr20.8Fe20.8Ni20.8	382
Al18.4Co20.4Cr20.4Fe20.4Ni20.4	527
Al23.1Co19.2Cr19.2Fe19.2Ni19.2	479
Al31.0Co17.2Cr17.2Fe17.2Ni17.2	482
Al14.3Co42.9Cu14.3Fe14.3Ni14.3	166
Al20.0Co20.0Cu20.0Fe20.0Ni20.0	536
Al23.8Co4.8Cu23.8Fe23.8Ni23.8	531
Al22.2Co11.1Cu22.2Fe22.2Ni22.2	545
Al18.2Co27.3Cu18.2Fe18.2Ni18.2	366
Al16.7Co33.3Cu16.7Fe16.7Ni16.7	249
Al5.9Co23.5Cr23.5Fe23.5Ni23.5	110
Al8.6Co22.9Cr22.9Fe22.9Ni22.9	131
Al15.8Co21.1Cr21.1Fe21.1Ni21.1	388
Al17.9Co20.5Cr20.5Fe20.5Ni20.5	538
Al23.8Co19.0Cr19.0Fe19.0Ni19.0	487
Al3.8Cr19.2Cu19.2Fe19.2Ni38.5	162
Al5.7Cr18.9Cu18.9Fe18.9Ni37.7	170
Al7.4Cr18.5Cu18.5Fe18.5Ni37.0	200
Al9.1Cr18.2Cu18.2Fe18.2Ni36.4	238
Al10.7Cr17.9Cu17.9Fe17.9Ni35.7	278
Al12.3Cr17.5Cu17.5Fe17.5Ni35.1	290
Al13.8Cr17.2Cu17.2Fe17.2Ni34.5	315
Al15.3Cr16.9Cu16.9Fe16.9Ni33.9	339
Al16.7Cr16.7Cu16.7Fe16.7Ni33.3	392
Al19.4Cr16.1Cu16.1Fe16.1Ni32.3	521
Al23.1Cr15.4Cu15.4Fe15.4Ni30.8	546
Al24.2Cr15.2Cu15.2Fe15.2Ni30.3	550
Al26.5Cr14.7Cu14.7Fe14.7Ni29.4	544
Al28.6Cr14.3Cu14.3Fe14.3Ni28.6	567
Al30.6Cr13.9Cu13.9Fe13.9Ni27.8	576
Al33.3Cr13.3Cu13.3Fe13.3Ni26.7	593
Al20.0Cr20.0Cu20.0Fe20.0Ni20.0	479
Al21.7Cr21.7Cu21.7Fe21.7Ni13.0	494
Al20.8Cr20.8Cu20.8Fe20.8Ni16.7	486
Al19.2Cr19.2Cu19.2Fe19.2Ni23.1	408
Al18.5Cr18.5Cu18.5Fe18.5Ni25.9	370
Al16.7Co16.7Cr16.7Cu8.3Fe16.7Ni25.0	358
Al20.0Co20.0Cr20.0Cu10.0Fe10.0Ni20.0	586
Al16.7Co16.7Cr25.0Cu8.3Fe16.7Ni16.7	601
Al15.4Co30.8Cr15.4Cu7.7Fe15.4Ni15.4	295
Al22.2Co22.2Cu11.1Fe22.2Ni22.2	584
Al15.4Co15.4Cr15.4Cu7.7Fe15.4Ni30.8	310
Al16.7Co25.0Cr16.7Cu8.3Fe16.7Ni16.7	451
Al20.0Co20.0Cr10.0Cu10.0Fe20.0Ni20.0	546
Al15.4Co15.4Cr30.8Cu7.7Fe15.4Ni15.4	607
Al16.7Co16.7Cr16.7Cu8.3Fe25.0Ni16.7	537
Al15.4Co15.4Cr15.4Cu7.7Fe30.8Ni15.4	514
Al20.0Co20.0Cr20.0Cu10.0Fe20.0Ni10.0	604
Al22.2Co22.2Cr22.2Cu11.1Fe22.2	639
Al22.2Cr22.2Cu11.1Fe22.2Ni22.2	534
Al30.8Co15.4Cr15.4Cu7.7Fe15.4Ni15.4	609
Al20.0Co10.0Cr20.0Cu10.0Fe20.0Ni20.0	551
Al11.1Cr22.2Cu22.2Fe22.2Ni22.2	382
Al27.3Cr18.2Cu18.2Fe18.2Ni18.2	573
Al33.3Cr16.7Cu16.7Fe16.7Ni16.7	651
Al7.7Co30.8Fe30.8Ni30.8	135
Al14.3Co28.6Fe28.6Ni28.6	205
Al20.0Co26.7Fe26.7Ni26.7	380
Al8.0Co17.0Cr17.0Cu8.0Fe17.0Ni33.0	280
Al23.0Co15.0Cr23.0Cu8.0Fe15.0Ni16.0	580
Al16.7Cr55.6Ni27.8	371
Al11.8Cr29.4Fe44.1Ni14.7	450
Al6.3Cr31.3Fe46.9Ni15.6	304
Al38.5Co15.4Cr15.4Fe15.4Ni15.4	695
Al42.9Co14.3Cr14.3Fe14.3Ni14.3	740
Al43.0Co6.0Cr33.0Cu6.0Fe6.0Ni6.0	764
Al42.9Co14.3Cr7.1Cu7.1Fe7.1Ni21.4	591
Al42.9Co21.4Cr7.1Cu7.1Fe7.1Ni14.3	701
Al40.0Co13.3Cr6.7Cu13.3Fe20.0Ni6.7	768
Al46.2Co15.4Cr7.7Cu7.7Fe15.4Ni7.7	702
Al42.9Co14.3Cr14.3Cu7.1Fe7.1Ni14.3	720
Al42.9Co7.1Cr14.3Cu7.1Fe14.3Ni14.3	694
Al7.0Cr23.3Fe23.3Ni46.5	149
Al11.1Cr22.2Fe22.2Ni44.4	229
Al13.0Cr28.0Cu22.0Fe6.0Ni31.0	459
Al12.0Cr31.0Cu21.0Fe5.0Ni31.0	469
Al12.0Cr31.0Cu20.0Fe5.0Ni32.0	483
Al10.0Cr35.0Cu25.0Fe5.0Ni25.0	472
Al10.0Cr35.0Cu26.0Fe5.0Ni24.0	454
Al10.0Cr35.0Cu24.0Fe5.0Ni26.0	441
Al11.0Cr29.0Cu29.0Fe5.0Ni26.0	495
Al11.0Cr28.0Cu29.0Fe7.0Ni25.0	477
Al11.0Cr28.0Cu27.0Fe6.0Ni28.0	469

## Sheet: Table-2
Alloys	Experimental Hardness	Predicted Hardness	Relative Error
Co10Cr20Fe30Ni4031	126.5	121.31	0.041
Al44.38Cr31.79Fe11.67Ni12.1733	771.27	779.71	-0.0109
Al1.2Cr17.42Fe25.42Ni28.32Ti27.6233	869.88	757.54	0.1291
Al44.18Cr18.58Fe12.08Ni11.38V13.7833	898.18	790.52	0.1199
Ti32Nb9Ta1Cr19Co3933	856	743.17	0.1318
Al20Cr5Cu15Fe15Ni5Ti10V3032	650	693.37	-0.0667
Al32Co13Cr33Fe2231	735.5	730.24	0.0072
Al41Co20Cr19Fe15Ni531	762.8	814.63	-0.0679
Co6W9Al36Mo38Ni1133	725	659.06	0.091

## Sheet: Table-3
Alloy with composition	Hardness before Optimization	Optimized Hardness	Phase prediction
Al34.08Co17.92Cr34.46Fe13.54	735.5	748.85	B2+BCC
Co19.87W16.13Al34.34Mo16.48Ni13.18	126.5	731.41	B2+FCC+σ
Co22.86Cr34Fe34.99Ni8.15	725	269.91	FCC

## Sheet: Figure-1
Thermodynamic Properties	Label
Average Atomic Radius	0.0810528
Average Melting Point	0.481818
Average Boiling Point	0.493439
Average Pauling Electronegativity	-0.0385502
Average Allen Electronegativity	-0.411854
Average Valance Electron Concentration	-0.276178
Average Itinerant Electron Per Atom	0.0943433
Average Atomic Weight	0.245789
Average Density	0.20734
Average Molar Heat Capacity	0.0636526
Average Thermal Conductivity	-0.496385
Delta Atomic Radius	-0.347517
Delta Melting Point	-0.404089
Delta Boiling Point	-0.157499
Delta Pauling Electronegativity	0.0912135
Delta Allen Electronegativity	-0.195691
Delta Valance Electron Concentration	-0.470565
Delta Itinerant Electron Per Atom	-0.127795
Delta Atomic Weight	0.105228
Delta Density	0.119
Delta Molar Heat Capacity	-0.137499
Delta Thermal Conductivity	-0.304273
Atomic Volume	0.0545522
Mixing Entropy	0.163842
Mixing Enthalpy	-0.0764974
Gibbs Phase Energy	-0.318163
Delta	0.0123729
Omega	0.052666
Lambda	-0.303807

## Sheet: Figure-2
Model	Accuracy Score	Recall Score
Logistic Regression	0.857266	0.893431
Random Forest Classifier	0.90917	0.932847
Support Vector Classifier	0.894464	0.915328
Categorical Boosting Classifier	0.913495	0.931387
Extreme Gradient Boosting Classifier	0.913495	0.934307
Light Gradient Boosting Classifier	0.91955	0.941606
nn1_model-25	0.884145	0.91107
nn1_model-50	0.899708	0.924553
nn2_model-50	0.904925	0.91797
nn2_model-100	0.902294	0.915061
nn3_model-50	0.901432	0.921423
nn3_model-100	0.891042	0.904056
nn4_model-50	0.895375	0.91201
nn4_model-100	0.897969	0.921221
nn4_model-200	0.90054	0.929127
nn5_model-50	0.890172	0.906517
nn5_model-100	0.900562	0.924265
nn5_model-200	0.898808	0.917104
nn6_model-50	0.891987	0.903019
nn6_model-100	0.900585	0.911615
nn6_model-200	0.894498	0.915762
nn6_model-300	0.897091	0.912987
nn7_model-100	0.898846	0.919891
nn7_model-200	0.9006	0.92133
nn7_model-300	0.897114	0.911429
nn7_model-500	0.899723	0.924364

## Sheet: Figure-3
Thermodynamic Properties	B2	BCC	FCC	Im	SS	sigma	BCC1	BCC2	FCC1	FCC2
Average Atomic Radius	-0.0655411	0.293066	-0.443331	0.00386679	0.473514	-0.10904	0.00127717	0.00127717	-0.0951546	-0.0951546
Average Melting Point	-0.197264	0.204514	-0.230781	-0.0958846	0.532574	0.0129291	-0.0440166	-0.0440166	-0.115343	-0.115343
Average Boiling Point	-0.142506	0.284201	-0.35116	-0.090148	0.565509	-0.0372291	-0.0405699	-0.0405699	-0.08786	-0.08786
Average Pauling Electronegativity	0.0966901	-0.248996	0.384841	-0.0361233	-0.43461	0.17733	-0.0254002	-0.0254002	0.158484	0.158484
Average Allen Electronegativity	0.101958	-0.313077	0.443423	0.0217774	-0.534209	0.0754632	-0.00517004	-0.00517004	0.1276	0.1276
Average Valance Electron Concentration	-0.0517679	-0.304277	0.48269	-0.0379463	-0.393742	0.055211	-0.0445062	-0.0445062	0.23572	0.23572
Average Itinerant Electron Per Atom	0.267294	-0.00670043	-0.0839352	0.0968274	-0.213833	-0.0510236	0.0329299	0.0329299	-0.164991	-0.164991
Average Atomic Weight	-0.193009	0.236892	-0.236712	-0.123154	0.535577	-0.0418443	-0.0866318	-0.0866318	-0.0515637	-0.0515637
Average Density	-0.202977	0.0334241	0.108753	-0.161538	0.266502	0.0385241	-0.111238	-0.111238	0.0397483	0.0397483
Average Molar Heat Capacity	-0.194357	-0.0689541	0.12486	-0.0279419	0.207445	-0.0766392	-0.0591599	-0.0591599	-0.00165577	-0.00165577
Average Thermal Conductivity	0.174267	-0.0916292	0.183865	0.00271357	-0.495346	-0.019861	0.0152946	0.0152946	0.314428	0.314428
Delta Atomic Radius	0.107464	0.0695012	-0.351276	0.229301	-0.160539	-0.00393733	0.219971	0.219971	0.0192765	0.0192765
Delta Melting Point	0.325069	0.224341	-0.16813	-0.0984079	-0.187888	0.200269	0.137699	0.137699	-0.0625994	-0.0625994
Delta Boiling Point	-0.00530215	0.0407211	-0.346934	0.107602	0.204138	0.262937	0.0141343	0.0141343	-0.0218701	-0.0218701
Delta Pauling Electronegativity	-0.0379741	0.147659	-0.305655	0.0582857	0.280209	0.0511321	0.0158864	0.0158864	-0.0955394	-0.0955394
Delta Allen Electronegativity	-0.00828044	-0.133787	-0.233696	0.323827	-0.216977	0.0565594	0.234272	0.234272	0.148239	0.148239
Delta Valance Electron Concentration	0.277758	-0.0336261	-0.0456959	0.162609	-0.506344	0.0426451	0.19658	0.19658	0.0537023	0.0537023
Delta Itinerant Electron Per Atom	0.138423	0.150604	-0.057092	-0.0771474	-0.18056	0.109428	0.089991	0.089991	0.0894499	0.0894499
Delta Atomic Weight	0.116397	0.326617	-0.457101	-0.0118519	0.26991	0.0622251	0.0266947	0.0266947	-0.153503	-0.153503
Delta Density	0.204578	0.333675	-0.428722	0.00991459	0.091306	-0.0354903	0.112993	0.112993	-0.110558	-0.110558
Delta Molar Heat Capacity	0.0330694	-0.162202	0.0766779	0.105792	-0.183588	0.0189461	-0.0105927	-0.0105927	-0.0478657	-0.0478657
Delta Thermal Conductivity	-0.0722841	0.0744189	-0.0475085	0.0459355	-0.124177	-0.0444293	0.0846628	0.0846628	0.233846	0.233846
Atomic Volume	-0.071621	0.287529	-0.441449	0.00735982	0.476138	-0.112229	-0.00185613	-0.00185613	-0.0975197	-0.0975197
Mixing Entropy	0.0360058	0.105151	0.0515443	-0.0998313	-0.165696	0.133695	0.206478	0.206478	-0.0218767	-0.0218767
Mixing Enthalpy	-0.158868	0.0827209	0.222096	-0.214762	0.276551	-0.0061771	-0.261522	-0.261522	0.0357063	0.0357063
Gibbs Phase Energy	-0.064348	-0.0551437	0.253602	-0.10235	0.0632339	-0.0630039	-0.26032	-0.26032	0.0855749	0.0855749
Delta	-0.0484648	-0.0691583	0.146796	-0.0594372	0.0053749	-0.0331761	-0.0373689	-0.0373689	-0.0331383	-0.0331383
Omega	-0.0104301	-0.028781	0.0357719	-0.0163701	0.052985	-0.00761456	-0.00782651	-0.00782651	-0.00853804	-0.00853804
Lambda	-0.0365392	-0.110892	-0.176199	0.277852	-0.0712725	-0.0583803	0.0186836	0.0186836	-0.0131355	-0.0131355

## Sheet: Figure-4
Model	Hamming Accuracy Score
nn1-model-25	0.913751
nn1-model-50	0.92684
nn1-model-100	0.939602
nn1-model-200	0.94552
nn1-model-300	0.949743
nn1-model-400	0.95084
nn2_model-50	0.917718
nn2-model-100	0.929373
nn2-model-200	0.940699
nn2-model-400	0.948377
nn2-model-600	0.949994
nn3-model-100	0.921864
nn3-model-200	0.929635
nn3-model-300	0.931656
nn3-model-400	0.938079
nn3-model-600	0.941198
nn4-model-100	0.914594
nn4-model-200	0.924815
nn4-model-300	0.928196
nn4-model-400	0.927944
nn5-model-200	0.903527
nn5-model-400	0.917893
nn5-model-800	0.927101
nn5-model-1000	0.923876

## Sheet: Figure-5
Phases	Hardness
B2	0.43844
BCC	0.29511
FCC	-0.356882
Im	0.14908
SS	-0.0140983
sigma	0.170354
BCC1	0.0397868
BCC2	0.0444191
FCC1	0.0174058
FCC2	0.0155061

[truncated: 3 more sheets: Figure-6, Figure-7, Figure-9]
